# Supplementary material for: Single Cell Transcriptome Amplification with MALBAC
Source: PLoS One. 2015 Mar 30;10(3):e0120889. doi: 10.1371/journal.pone.0120889 (PMC4378937; doi:10.1371/journal.pone.0120889)
Supplement: S2 Table — FPKM values are listed for all genes in each of the 11 embryo cells sequenced. (XLSX) [file pone.0120889.s003.xlsx]

## Sheet: Sheet1
tracking_id	EC1	EC2	EC3	ME1	ME2	ME3	ME4	ME5	VE1	VE2	VE3	VE4
Xkr4	2.39835	0	0.0595091	0	0	0	0	0	0.116989	8.23309	0	0.141593
Rp1	0	0	0	0	0	0	0	0	0	0	0	0
Sox17	0	0	0	0	0	0	0	0	1.91623	1.97953	0.310243	0
Mrpl15	15.2329	15.9284	14.2833	12.8924	12.6399	15.8975	6.9418	9.38106	23.9355	16.8264	16.0655	6.05432
Lypla1	6.85358	5.09597	3.91012	9.17461	1.04179	8.46916	3.82911	2.49706	18.7941	55.3101	13.4567	39.701
Tcea1	57.7152	55.6063	48.4991	59.2763	32.8002	74.4368	55.9527	32.595	77.1637	44.6865	62.0319	86.5352
Rgs20	0.555853	0.375179	1.78139	0.443704	0.398575	0.464324	0.69894	0.520287	3.65229	0.81198	1.12554	9.97983
Atp6v1h	17.177	30.6234	23.6385	19.8768	5.53046	10.2063	33.2107	14.34	63.8641	49.7556	58.1161	39.9674
Oprk1	0.122874	0	0	0	0	0	0	0	0	0	0	0
Npbwr1	0	0	0	0	0	0	0	0	0.575324	0	0	0.557101
Rb1cc1	7.04741	2.065	8.53428	16.8869	10.1418	2.54721	7.76668	0.798601	23.0612	5.84324	18.3382	3.79221
Fam150a	0	0	0	0	0	0	0	0	0	0	0	0
St18	0	0	0	0	0	0	0	0	0.146349	0	0	0.259121
Pcmtd1	2.13346	1.04589	1.91685	2.73229	0.389827	2.00497	9.85915	2.77377	0.160189	5.93071	1.08873	4.36875
Sntg1	0	0	0	0	0	0	0	0	0	0	0	0
Rrs1	64.4505	44.3462	35.0941	59.964	55.6078	67.4337	34.8831	46.0281	27.5862	27.3168	31.4483	17.9272
Adhfe1	0	0	0.422045	0	0.671876	0	0	0	1.52203	0	0	0.669281
2610203C22Rik	0	0	0	0	0	0	0	0	0	0	0	0.450076
3110035E14Rik	0	0	0	0.36877	0	0	0	0	0	0	0	0
Mybl1	0	0	0.121604	9.0644	10.1075	0	27.5126	6.78022	0	0.150238	0.090303	0
Vcpip1	11.1783	19.7611	15.3057	28.7528	19.0065	12.7282	15.1968	10.1271	9.80365	16.5751	8.87196	20.4264
1700034P13Rik	2.71995	3.66399	0.46353	1.83408	0.883737	2.09401	1.1815	2.12722	0.305346	0.772721	0.462084	1.46715
Sgk3	1.50484	0.913087	4.9951	6.89249	1.39601	3.78031	17.0401	5.33991	41.637	37.1073	39.9328	39.8237
Mcmdc2	3.60284	1.02603	6.11422	3.88424	0.576921	3.75472	3.89538	5.33891	37.7275	7.86369	4.23842	53.6176
Snhg6	1.16786	1.45278	4.07819	6.11222	8.42234	8.26135	19.345	11.8614	0	7.78174	1.27957	0
Snord87	1025.21	0	0	0	0	0	604.441	0	0	0	0	0
Ppp1r42	0	0	0	0	0	0	0	0	0	0	0	4.65927
Cops5	37.0609	43.7966	48.8464	21.199	47.2509	63.988	37.8918	41.5814	45.3402	43.1412	40.3361	29.8684
Cspp1	12.5752	5.95937	6.90322	7.88474	4.19381	5.51653	10.9709	8.38171	12.4977	8.63803	6.87824	10.0922
Arfgef1	14.788	9.5596	24.1744	23.2493	13.2236	9.27723	32.3158	29.9489	20.714	60.0576	63.0938	52.0479
Cpa6	0	0	0	0	0	0	0	0	0	0	0	0.277023
Prex2	34.3721	40.014	55.7604	128.14	111.298	24.8167	86.0811	83.3246	18.6559	59.9765	80.2398	24.0502
A830018L16Rik	0.897113	0.503953	3.49655	0.671267	0.466082	1.19671	1.00439	1.71894	3.78805	1.47007	1.6968	9.18822
4932411L15	25.0889	5.91987	26.6281	15.8262	12.3282	12.0802	17.0147	8.55433	145.439	18.8489	36.9756	262.063
Sulf1	29.4067	9.66355	38.3812	39.1164	70.7356	57.3746	33.891	50.5324	1.46116	3.73551	4.98562	12.5028
Slco5a1	3.78448	0.034067	0.223044	0.991007	0.473943	1.34449	7.19918	0	0.972546	0.0304796	0.183559	0.0590164
Prdm14	0	0	0.0849031	0	0	0	0	0	0.83572	0	0	4.84535
Ncoa2	6.67866	1.13601	13.6101	5.87222	10.2394	6.79699	2.40092	4.34649	16.2582	5.05945	7.73731	12.3106
Tram1	122.577	127.55	109.45	290.431	158.566	96.7941	92.9019	95.6029	261.858	570.366	352.714	165.017
Lactb2	5.32041	2.07198	3.22414	0.257826	0.455706	1.41634	11.579	11.7735	2.35528	8.0261	8.37096	2.26969
Xkr9	0	0	0	0	0	0	0	0	0	0	0	0.555292
Gm5523	4.35761	5.09179	4.14778	1.4294	2.43999	3.28361	4.70053	5.60924	4.42429	3.91248	1.92022	14.0386
Eya1	0	0	0.510086	1.37777	0.0974867	0	0	0	0.100228	0.0629399	0	0.354076
Msc	0	0	0	0	0	0	0	0	0	0	0	0
Trpa1	0	0	0.100801	0	0	0	0	0	0	0	0	0.239894
Kcnb2	0	0	0	0	0	0	0.0513867	0	0	0	0	0.19127
Terf1	34.8384	17.8851	25.6188	42.6089	34.5758	17.7885	45.8739	37.3776	34.0017	88.4016	77.7907	41.888
Gm106	0	0	0	0	0	0.135298	0	0	0	8.00818	0	2.08837
4930444P10Rik	3.04074	0	0	0	0	0	0	0	0	0	0	0
Rpl7	1005.1	1082.45	916.316	800.784	1008.47	1003.2	445.541	541.157	830.54	522.671	786.068	510.15
Rdh10	23.4604	4.95039	20.5042	93.474	7.20127	20.1599	6.91533	20.3161	240.254	333.342	188.917	95.1858
Stau2	0.641823	0.290811	0.63595	3.35182	4.02341	0.404179	0	3.54386	1.72093	0.492222	6.02942	4.34819
Ube2w	0.773307	5.72092	10.9976	27.802	30.2766	5.17554	13.9608	46.168	1.003	0.889286	27.3514	15.087
Tceb1	13.0614	42.2634	19.898	40.3859	31.4543	13.1253	94.5394	31.6471	136.114	46.1693	67.3584	22.0286
D030040B21Rik	3.96108	2.60297	2.73556	3.71805	1.18864	1.96473	3.69744	4.86456	6.03581	2.21878	3.39652	15.6909
Tmem70	1.95432	0.459939	3.27994	0.709425	3.76165	7.57299	5.14739	1.39313	3.58921	6.3094	6.08376	9.00308
Ly96	0	0	0	0	0	0	0	0	0	0	0	0
Jph1	2.56791	0.978217	3.78324	8.07943	5.3174	5.13055	4.15532	8.41816	0	0.329258	2.24491	4.87325
Gdap1	0	0	0	0	0	0	0	0	0	0	0	0.260537
Pi15	0.161681	0.254785	0.507565	0.219309	0.147439	0.0416323	0.518799	0.248783	1.39102	0.4411	0.729837	13.0648
Crispld1	0.216573	0.0492168	0.241933	0	0.462353	0	0.343686	0.456881	0.739611	0.0663634	0	0.831599
Crisp4	0	0	0	0	0	0	0	0	0	0	0	0
Defb44-ps	0	0	0	0	0	0	0	0	0	0	0	0
Defb18	0	0	0	0	0	0	0	0	0	0	0	0
Defb41	0	0	0	0	0	0	0	0	0	0	0	0
Gm15386	0	0	0	0	0	0	0	0	0	0	0	0
Tfap2d	0	0	0	0	0	0	0	0	0	0	0	0
Tfap2b	0	0	2.73573	0	0	0	0	0	0.0692912	0.0434642	0	17.9005
Pkhd1	0	0	0.0162137	0	0	0	0	0	0	0	0.0240033	1.73783
4930486I03Rik	0	0	0	0	0	0	0	0	0	0	0	0
Mir206	0	0	0	0	0	0	0	0	0	0	0	0
Mir133b	0	0	0	0	0	0	0	0	0	0	0	0
Il17a	0	0	0.407116	0	0	0	0	0	4.43707	0	0	0
Il17f	0	0	0	0	0	0	0	0	0	0.510163	0	0
Mcm3	121.545	96.0269	70.2658	40.7719	39.8153	64.6195	67.7905	28.726	22.2229	11.822	29.5272	11.7183
6720483E21Rik	0	0	0	0	0	0	0	0	0	0	0	0
Paqr8	7.62343	4.97835	3.30113	0	0	0	13.6571	1.03153	0	0	0	0
Efhc1	0	0	0.403253	0	0	0	0	0	0.595919	0	0	0.479259
Tram2	0.227072	0	0.167505	0	1.1174	40.8593	2.77408	0	0.993799	5.87376	0.250711	3.18009
Tmem14a	5.58852	0.393283	0.864351	0	0	0	0	0	2.14249	10.8926	0.324574	0
Gsta3	0	0	0	0	0	0	0	0	0	0	0	0
Gm4956	0	0	0	0	0	0	0	0	0.412807	0	0	0
Khdc1a	0	0	0	0	0	0	0	0	0.227348	0	0	0.410921
Khdc1c	0	0	0	0	0	0	0	0	0.597587	0	0	0.354779
Khdc1b	0	0	0	0	0	0	0	0	0.389838	0	0	0
Kcnq5	0	0	0.0305925	0.231449	0	0	0	0	0	0	0	0.145692
Rims1	0	1.33005	0.121104	0.130829	0.462811	0	0	0	0	0	0	0
4933415F23Rik	0	0	0	0	0	0	0	0	0	0	0	0
Mir30a	0	0	0	0	0	0	0	0	0	0	0	0
Mir30c-2	0	0	0	0	0	0	0	0	0	0	0	0
Ogfrl1	3.31777	4.93344	2.20788	9.63796	7.09028	5.83864	1.18595	0.281523	0.260208	17.53	0.917061	0.105105
B3gat2	0	0	0.098594	0.639151	0.329772	0.0835639	0	0.680852	0.193717	0.729799	1.53626	0.586619
Smap1	6.89429	20.2288	39.6437	83.8106	79.7201	35.8411	32.1518	44.5598	102.909	92.4409	209.64	159.712
1110058L19Rik	5.02045	3.64546	6.0501	2.16997	8.40947	5.45845	9.6907	7.20773	4.84927	8.3338	0	3.80699
Fam135a	0.967432	0.661216	3.83832	16.5915	4.13994	11.568	3.73545	3.31271	4.63671	2.01941	3.0634	2.9681
Col9a1	0	0	0	0	0.370956	0	0	3.65252	0	0	0	0
Col19a1	0.0266963	0	0.199376	8.70571	0	3.44782	0	7.44138	0	0	0.0295242	1.13962
Lmbrd1	7.29219	1.55824	2.67764	3.81167	6.26512	3.94297	3.02055	5.08956	5.39647	6.98843	6.16	18.3974
Bai3	0	0	0.0385809	0	0	0.523223	0	0	0	0	0	0.275532
Gm20172	0.401174	0.270412	3.64345	2.07929	0.211955	1.38096	1.13353	3.13976	18.7386	1.75894	6.01788	26.6843
4931408C20Rik	0	0	0	0	0	0	0	0	0	0	0	0.117997
Gm597	0	0	0	0	0	0	0	0	0	0	0	0.180545
Phf3	17.5334	18.7546	8.91957	8.24947	8.7421	4.92991	6.18962	7.34208	48.1238	27.5906	9.44595	16.5118
Ptp4a1	142.831	94.396	65.3702	183.074	215.435	58.6106	238.572	131.976	99.9436	204.917	233.145	80.5167
Gm13363	397.201	240.594	242.93	294.426	554.791	148.304	270.946	233.05	344.279	406.326	437.294	233.997
4931428L18Rik	0	0	0	0	0	0	0	0	0	0	0	0
Lgsn	0	0	0.236777	0	0	0	0	0	0.466992	0	0	0
Pih1d3	0	0	0	0	0	0	0	0	0	0	0	0
Gm4850	0	0	0	0	0	0	0	0	0	0	0	2.57871
Khdrbs2	0	0	0	0	0	0	0	0	0	0	0	0
Gm9839	0	0	0	0	0	0	0	0	0	0	0	0
Gm5415	0	0	0.34573	0	0	0	0	0	0.113266	0	0	1.09687
Prim2	14.1077	22.4865	4.06461	28.7111	4.76462	7.47762	5.33464	12.1899	25.6498	10.4031	5.54147	3.03532
1700001G17Rik	0	0	8.44812	10.0133	0	0	0	0	52.6825	0	0	1.99932
Rab23	2.53679	12.4843	19.1004	1.93126	1.13987	13.6783	3.72221	7.21602	1.80639	1.5755	0.454789	3.54839
Bag2	0.841911	3.52846	6.9809	1.61482	4.16211	11.8282	6.04285	5.15336	8.11628	26.3951	33.4803	14.2146
Zfp451	7.63943	46.0844	15.52	6.52744	7.52724	26.9091	14.6145	15.414	0.931612	44.561	4.31046	6.06066
Gm15455	1.6056	1.75412	1.08535	0.508016	1.79685	2.08482	2.58875	1.42114	0.355866	0.626678	2.15108	1.1187
Bend6	0	0	0	0	0.0924532	0	0	0	0	0	0	0.460478
Dst	2.42233	2.99651	3.48963	1.28054	2.98651	1.48294	3.05658	2.3519	3.27586	1.99917	1.00703	1.98748
Mir5103	0	0	0	0	0	0	0	0	0	0	0	0
Ccdc115	2.52636	4.14295	7.47584	35.3031	10.0584	4.97599	3.40499	7.21488	10.0135	34.291	2.98975	11.7315
Imp4	12.7892	21.0477	18.0879	18.0374	12.0763	8.0399	17.7928	17.3006	5.84196	29.8173	12.8067	12.9224
Ptpn18	0	0	0.291822	0	0	0	0	0	0	0	0	0.346446
Prss39	0	0	0	0	0	0	0	0	25.5264	0	0	3.59733
Cfc1	0	0	0	5.04917	4.45609	9.51626	16.6704	6.18498	1.85925	6.50729	3.87413	4.43848
Prss40	0	0	0	0	0	0	0	0	0	0	0	0.428579
Fam123c	0	0	0	0.532499	0	1.25316	0	1.09958	0	0	0	0
AA619741	0	0	0	0	0	0	0	0	0.16162	0	0	0.19526
Arhgef4	0	0	0	0	0	0	0	0.600998	0	0	0	0
Fam168b	25.9054	30.3061	40.7267	35.0672	37.4832	31.2208	24.1539	19.0735	16.4574	10.0139	32.9956	9.92207
Plekhb2	6.09487	5.36829	5.94431	4.28957	7.46672	5.47648	7.16115	9.42328	14.8634	8.23826	7.0913	46.4032
Hs6st1	1.09242	6.0082	1.68462	0	0	0.0984646	0	0	3.88248	5.02211	2.07022	0.138222
Uggt1	6.78255	6.71552	3.19708	1.46283	2.65547	3.00684	1.85162	3.84586	1.83143	7.0304	1.76285	4.77936
Neurl3	0.229551	0	0.0852526	0.0920719	0	0.216723	0.217778	0.0301581	1.31471	0.422614	0.126841	2.83806
Arid5a	0	0.0882928	0	0.0472175	0	0	0	0.0614639	0.227141	0.0475005	0.0571706	0
Kansl3	11.8952	0.462642	3.03138	4.56566	2.06312	4.59362	5.75625	1.75684	4.69176	1.41597	5.38324	0.109319
Lman2l	6.46928	5.57394	4.9993	4.10268	6.01249	7.2858	4.59532	9.75781	12.411	2.60704	1.04245	1.66367
Cnnm4	3.07547	7.62309	4.48993	0.303203	5.22968	18.869	0.17943	0	0.459403	0	0	0
Cnnm3	26.3015	36.3871	58.5792	15.8234	20.6413	6.80514	12.4194	42.7515	5.0403	14.2764	14.7622	16.2941
Ankrd23	6.83134	1.05071	0.115035	0.372581	0	0	3.52297	0.121972	0	0	0	19.9538
Ankrd39	0	1.62167	0.888114	0	0.242047	0	0	0.403428	0.250348	1.89682	0	0
Sema4c	0.0761835	0.726884	0.453778	0.735358	0.0541966	0	0	0	0	0.140085	0	0.134971
Fam178b	0	1.2513	11.0243	0	0	0	0	0	0	0	0	0.326289
Cox5b	31.9675	47.5864	42.3659	29.9996	55.144	35.3939	54.0439	55.9039	128.522	69.7436	47.3924	63.3656
Actr1b	2.75957	1.77082	3.23038	1.51141	3.59663	5.65645	3.16102	2.05556	2.12248	2.81037	7.38156	1.79135
4933424G06Rik	0	0	0	0	0	0	0	0	0	0	0	0
Zap70	0	0	0.204412	0	0	0	0	0	0	0	0	0
Tmem131	10.4632	8.13096	7.83852	3.78033	2.13667	6.58932	3.14946	3.82166	10.4274	1.8741	0.720121	3.93308
Cnga3	0	0	0.123858	0.133802	0.0591642	0	0.178104	0	0.436314	0.382611	0.505915	2.29198
Inpp4a	17.1435	0.10284	2.0194	9.13939	0.28619	0.7613	0.143616	0.23864	1.6166	0.230499	3.2738	9.06369
Coa5	27.6776	56.0829	36.7496	99.3776	31.1116	53.2987	41.8413	62.7054	83.7575	42.1336	62.1897	40.8001
Unc50	0.223048	3.90128	1.97493	6.92552	5.64657	0.278789	3.1452	0.348483	0.976268	0.206033	3.20159	2.73413
Mgat4a	0	0.38502	4.74244	2.1733	0.0286971	28.3939	0.0384044	0.446698	12.4893	1.55146	1.15648	14.5795
4930594C11Rik	1.41063	1.45629	1.15443	2.0351	0.532209	0.764627	1.39727	2.11267	2.00215	2.64571	1.42088	9.26197
2010300C02Rik	0	0	0	0	0	0	0	0	1.25736	0	0	0.35147
Tsga10	2.74361	0	0.38279	1.86081	0	0	0	0	0.250901	0	0	1.06248
Lipt1	3.60013	0	0.29557	0.47847	0	0	13.3754	0.939252	0	0	0	1.7544
Mitd1	14.1273	5.78822	7.70322	13.0867	8.43715	9.45902	7.10908	13.4454	1.14416	4.59719	22.8127	5.93763
Mrpl30	6.38529	12.1975	3.46801	10.7824	3.28804	26.7284	0.975081	7.70019	3.08541	5.46073	7.03241	0
Lyg2	0	0	0	0	0	0	0	0	0	0	0	0.408627
Lyg1	0	0	0	0	0	0	0	0	0	0	0	10.6373
Txndc9	5.88122	2.34804	3.0771	7.80808	5.83702	7.11287	2.08676	3.66567	6.86928	7.47474	6.91734	9.876
Eif5b	31.5493	41.8647	47.2313	56.4032	47.8286	57.2867	44.3139	63.2335	65.9388	50.6603	87.1009	40.3285
Rev1	4.19578	2.30779	4.63798	0.272338	0	0	0.515688	0.964026	1.88208	1.43065	3.66605	0.839834
Aff3	4.69415	16.8467	14.1818	18.0003	9.43256	1.55881	16.7398	3.87165	0	0.0435538	0.0524295	0
Lonrf2	0	0	0.0420679	0	0.0402087	0	0	0	0.330487	0.0518509	0.062395	1.00137
Chst10	0	0	0	0	0	0	0	0	0	0	0	0.16614
Nms	0	0	0	0	0	0	0	0	1.45614	0	0	0
Pdcl3	55.5436	25.0853	18.5441	26.9283	41.862	31.419	20.7571	33.3651	21.0674	50.7374	60.752	19.0118
Npas2	0	0	0	0	0	0	0	0	0.404319	0	0	0
Rpl31	172.671	169.71	284.22	300.317	133.187	167.421	125.214	209.989	105.896	105.191	85.2345	72.9841
Tbc1d8	0.778592	0.354105	1.40192	10.2373	1.29356	1.14724	1.85451	2.46529	4.84383	0.536681	1.00426	2.18602
D1Bwg0212e	41.6886	40.0708	28.2579	25.7709	33.9534	8.73992	68.9716	13.8703	34.4841	14.1998	38.2124	24.0423
Snord89	85.3549	0	0	0	0	0	0	0	190.223	0	0	0
Rnf149	16.6591	7.31621	15.1874	13.4548	11.8079	9.09307	21.3689	21.2291	8.41736	8.57175	10.9644	6.91898
Creg2	0	0	0.275159	0	0.0292258	0.0621946	0.0703977	0	0.276131	0.0903782	0.0679928	0.742403
Rfx8	0	0	0	0.121104	0	0	0	0	0	0	0	2.39894
Gm3646	0	0	0	0	0	0	0	0	0	0	0	0
1700066B17Rik	0	0	0	0	0	0	0	0	0	0	0	2.57978
Map4k4	20.9235	6.61632	22.5877	13.0534	9.62082	18.1895	22.8733	20.2335	15.7269	7.42805	7.97849	9.2033
Gm16894	0	0	0	0	0	0	0	0	0.585517	0	0	0.695557
Il1r2	0	0	0	0	0	0	0	0	0	0	0	0.413152
Il1r1	0	0	0.135503	0	0	0	0	0	0	0.0556909	0	0.42367
Il1rl2	0	0	0	0	0	0	0	0	0.227348	0	0	0.273947
Il1rl1	0.131837	0.154297	0.358014	0	0.161031	0	0.430963	0.134272	0.928916	0.233615	0	1.96911
Il18r1	0.347195	0.378818	0.413777	0.335287	0.09885	0.0876735	0.264529	0.164837	0.965549	0.382968	0.690908	3.20599
Il18rap	0	0	0	0	0	0	0	0	0	0	0	1.05792
Slc9a4	0	0	0	0	0	0	0	0	0	0	0	0.134346
Slc9a2	0	0.68112	0	0	0	0	0	0	0.121945	0	0	0.147562
Mfsd9	0	0	0.621674	0	0	0	0	0	0	0	0	0.164315
Tmem182	0	0	0	0	0	0	0	0	0.87172	0	0	0.52085
4930448I06Rik	0	0	0	0	0	0	0	0	0	0	0	0
2610017I09Rik	0	0	0	0	0	0	0	0	0	0	0	0
Pou3f3	0	0	0	0	0	0	0	0	0	1.2325	0	0
2900092D14Rik	0.51843	0.0939882	0.860596	0.00416205	0.0736014	0.195927	0.196922	0.368141	1.83502	0.381647	0.29691	3.75753
Mrps9	25.5067	7.01354	21.7677	22.0746	4.36758	16.9122	15.4309	24.6061	17.1511	11.2678	16.1632	11.2647
Gpr45	0	0	0	0	0	0	0	0	0	0	0	0
Tgfbrap1	0.876952	0.387568	1.07705	1.62107	0	0	0.295223	0.8176	7.93098	2.13256	12.3773	2.83871
AI597479	64.3676	39.1886	30.9726	12.5979	41.6886	81.4035	84.1446	25.9674	26.2583	0.154959	19.9301	1.49168
Fhl2	0	0	0	0	0.560417	0	0	0.155657	0.870831	2.20255	0	5.23343
Nck2	0.106314	0.144521	0.158017	0.426674	0	0.133905	0	0.251591	0.466468	0	0	0.1879
1500015O10Rik	0	0	0	0	0	0	0	0	0	0	0	0
Uxs1	0	0	0	0	2.31166	0	0	2.96265	0	0	1.1192	0.442807
Tpp2	15.374	14.5974	12.3015	26.2845	10.8761	12.5742	12.8445	15.5181	24.4371	9.26104	51.7448	26.3183
Mettl21c	0	0	0	0	0	0	3.67211	2.34749	5.72769	7.28324	3.3377	2.10562
Tex30	178.372	125.282	60.7479	149.754	23.0752	116.464	46.2633	106.267	124.69	47.7223	158.636	29.6149
Kdelc1	24.1731	21.6313	13.5504	42.1459	7.65183	30.7255	56.7789	15.7933	3.57139	19.5382	7.6724	0.680558
Bivm	77.762	55.4674	37.7576	61.4134	39.0261	19.0045	21.4591	16.2846	0.834067	45.5241	1.80022	10.5265
Ercc5	8.00484	6.34239	5.04846	6.38269	7.23603	5.46222	12.3599	0.798713	1.16104	6.16535	0.398625	2.04489
Mettl21e	0.524377	0.582062	1.58968	0.62872	0.596017	2.32248	0.365658	0.656585	9.5922	0.810293	1.73001	24.808
Gulp1	0.197393	0.805544	1.10073	0	0	0	0.281288	1.32438	0	0	0	0
4930521E06Rik	0	0	0	0	0	0	0	0	0	0	0	0
Col3a1	0	0	0	0	0	0	0	0	0	0	0	0
Col5a2	0	0	1.18602	0	0	0	0	0	0.125842	0	0	0
Wdr75	25.7445	51.5376	25.0213	44.5836	51.0011	41.4059	20.0151	36.9263	17.4139	8.97788	11.6562	6.00997
Slc40a1	0.948994	0.411202	1.34807	0	0	0	0	0	5.80662	9.04517	25.5576	5.95615
Gm4776	0	0	0	0	0	0	0	0	0.126898	0	0	0.767644
Dnahc7b	0.250725	0	0.0425668	0.0736133	0	0	0	0.0905343	0.0333947	0	0	0.223049
Slc39a10	69.3587	33.3399	28.1332	32.1675	4.859	38.4884	33.8873	38.8215	0	11.0466	0.958578	3.79436
Tmeff2	0	0	0	0	0	0	0	0	0.127861	0	0	0
9330175M20Rik	0	0	0	0	0	0	0	0	0.178516	0	0	7.392
Sdpr	0	0	0.0713842	0	0	0	0	0	0	0	0	5.26376
Nabp1	1.24563	3.45792	2.62325	9.50006	1.47367	3.13834	4.82997	3.93121	10.3241	16.907	33.844	3.11948
Myo1b	3.53914	6.83972	6.24355	16.7013	6.56253	9.61132	5.47447	14.9163	2.37282	12.4989	29.2605	0.718892
Stat4	0	0	0.0732524	0	0	0	0	0	0	0	0	0
Stat1	0	0.218947	1.1517	0.181192	2.06288	1.82049	0.0948218	0.532813	3.15743	1.04927	9.54491	4.37948
Gls	72.1981	14.3544	57.8869	232.178	99.2804	66.7878	74.0434	82.6841	26.6119	28.4026	12.0466	56.0776
Nab1	0	1.74909	2.20364	0	0.0401192	0.0711538	0.42948	0.13381	1.07168	0.232806	1.05834	1.98162
Tmem194b	0.0871346	0.355977	10.0497	0.770432	0.371624	26.3749	14.7402	2.13436	1.14749	7.53362	7.41694	1.38823
Mfsd6	0.120398	0.0821704	0.224327	0.0484771	0.0428798	0	0.229511	0.0953431	0.352519	0.331911	0.133115	17.9498
Inpp1	4.14451	0.233375	1.27813	0	0	0	0	0.541871	0	0	0.763004	0.303608
Hibch	3.06972	0.12193	6.01124	0.865123	1.52884	2.71593	0	3.96366	2.10948	0	14.759	1.26908
1700019D03Rik	7.93067	0	1.52182	0	0	0	0	0	12.7369	1.5519	20.7061	23.757
Mstn	0	0	0	0	0	0	0	0	0	0	0	0
1700019A02Rik	0	0	0	5.17503	0	0	0	0	0	0	0	0
Pms1	2.12957	0	2.59126	3.42097	3.36874	9.27179	3.86293	5.12007	1.69922	0.80149	1.60486	2.05455
Ormdl1	1.15687	3.01714	3.91602	0.264215	0	2.48822	3.43466	2.07562	2.89695	8.83789	7.85027	3.7795
Osgepl1	0	0.0888962	8.07281	1.57542	2.69245	0.32965	0.248363	1.03183	0	0	3.62091	3.23694
Asnsd1	67.0922	14.4879	29.5418	37.8769	26.9483	19.8665	28.2617	21.791	21.0577	25.3647	17.8714	10.2561
Dnahc7a	0.0457596	0	0.196551	0	0	0	0	0.0727022	0.167608	0	0	0.590269
Stk17b	4.90073	2.60822	3.57963	0.0716077	1.39312	1.01121	2.88045	3.87145	2.99843	7.04817	3.05326	2.52319
Hecw2	1.03121	0	0	0	0.449134	0.191097	0.0961785	0	0.0368481	0.0230866	0	0.502808
Ccdc150	0	0	0	0	0.433336	0	0	0.481724	0.891453	0	0	2.15836
Gtf3c3	2.24679	0.797374	3.8497	1.64761	2.15064	1.96975	3.2484	0.925371	0.428693	0.0898739	2.2674	2.07325
Pgap1	2.66014	0.364193	12.2777	0	5.18667	1.61675	0.457696	0.295754	11.1457	4.7372	19.1226	13.5796
Ankrd44	0	0	0.0345981	1.98155	0	0.175958	0	0	0.339616	0	0	1.89453
Sf3b1	55.6848	44.3369	47.7458	37.6589	38.2007	34.5978	62.9249	44.2953	19.0564	25.299	45.2524	39.1161
Coq10b	10.5863	1.07732	2.37891	0.938226	0.552602	0	1.10827	0.613955	5.17618	0.54279	11.2583	0.344028
Hspd1	841.902	811.897	617.037	761.286	747.404	824.289	635.635	572.732	819.886	694.864	758.882	394.859
Hspe1	1633.46	1660.3	2702.49	1833.62	2611.7	2120.13	2024.02	2042.7	3106.38	2556.54	3837.66	2205.79
Mob4	8.56219	6.97436	14.937	9.59188	7.62922	11.5232	14.0338	15.3716	36.0849	14.0677	13.4377	61.8692
Rftn2	0	0.0538176	0	0	0.112357	0	0	0	0.693535	0	0	0.559627
Mars2	0.816945	0	14.1952	13.7745	4.42234	8.36266	64.0102	18.9369	31.5163	40.4986	42.8888	13.902
Boll	0	0	0	0	0	0	0	0	0	0	0	0.558568
Plcl1	0.0507102	0.0547023	0.188103	0.0351488	0.12784	0.068708	0.0763446	0.111957	0.393799	0.193043	0.137222	1.72282
9130227L01Rik	0	0	0	0	0	0	0	0	0	0	0	0
Hsfy2	0	0	0	0	0	0	0	0	0	0	0	0
Satb2	1.67073	0.27109	1.114	13.4531	0.194625	18.518	13.8627	0.601135	1.64655	22.1718	5.1484	10.3771
9130024F11Rik	0	0	0	0	0	0	0	0	0	0	0	0
BC055402	0	0	0	0	0	0	0	0	0.258574	0	0	0.938401
4930558J18Rik	0	1.09636	0.981874	0.824537	0.104111	1.47894	0	0	0.645181	0	0	0.259268
1700066M21Rik	0	0	0	0.627221	0	0.738137	0	0.154121	0	0.449052	0	0.3453
Tyw5	1.54296	2.13097	1.83661	50.2616	4.45524	3.11112	32.7568	13.9638	0.990543	3.34536	4.3189	1.95141
9430016H08Rik	1.19929	2.90016	2.82879	1.14443	10.4438	0.898416	3.15231	2.80669	3.14844	7.09377	32.8353	2.51684
Spats2l	0.852561	0.752681	0.403913	0.498699	0	0.557495	0	0	0	0.07126	0	2.74598
Kctd18	4.41672	22.49	9.82517	20.5237	19.4595	9.4883	32.2275	0	0.993847	6.03832	0	0
Sgol2	4.67342	8.26532	11.4103	16.569	4.18036	10.3708	16.0537	9.66598	1.77343	8.72927	7.52236	1.94269
Aox1	0	0	0	0	0	0	0	0	0.673667	0	0	0.699453
Aox3	0	0	0.0492384	0	0	0	0	0	0.773943	0	0	1.05466
Aox4	0	0	0	0	0	0	0	0	0.590985	0	0	0.818531
Aox3l1	0	0	0	0	0	0	0	0	0	0	0	0.10665
Bzw1	209.971	177.884	162.095	466.788	342.196	140.834	257.255	208.332	238.356	220.3	430.568	154.61
Clk1	212.161	120.048	61.1885	196.662	242.734	131.99	230.326	189.846	208.886	129.976	203.102	328.039
Ppil3	26.3996	12.9889	10.0998	62.4567	84.2178	27.4277	36.9794	17.0917	31.1621	14.6519	14.599	2.34962
Nif3l1	9.29916	16.2831	18.8822	5.61233	7.54226	14.3806	7.44707	7.53796	0.627233	3.95439	7.90335	7.05924
Orc2	18.5888	16.9206	24.111	15.7053	23.4264	18.1779	11.7671	20.6938	16.0009	5.3413	23.1928	11.6318
Fam126b	0.227365	1.60002	1.62467	0.314486	0.185496	1.76775	0.0620636	1.13439	1.42735	2.2664	0.251438	0.923934
Ndufb3	53.6189	67.8825	64.0105	122.239	59.4277	43.4642	44.7687	64.1395	141.461	141.86	111.994	61.7535
Gm20257	0.241182	0	0	0	0	0	0	0.279392	1.49116	0.335666	0	1.25334
Als2cr12	0	0	0	0	0	0	0	0	0	0.909187	0	0
Cflar	14.3508	9.49069	18.7299	19.9115	8.24965	5.7019	12.0955	12.4043	35.9738	26.707	21.7786	59.4672
Casp8	2.26475	0	0.681461	0	0	0.466245	0	0	1.47495	0.454983	2.04763	0.607657
Trak2	2.96523	3.67863	4.04953	2.90512	1.72419	3.05752	1.56726	6.76376	11.0896	18.1431	8.87804	10.1273
Stradb	0	1.75008	0	0	3.5641	0	0.122236	0	0.942896	0.83161	0.142544	0
Als2cr11	0	0	0.209478	0	0	0	0	0	0	0	0	0
Tmem237	4.73068	2.15228	3.72184	0.521658	0.236694	0.840819	0	2.17715	0	0	1.11061	0
Mpp4	0.233352	0.90665	0.322067	1.42497e-58	1.18821	8.48457e-67	5.63821e-63	8.74903e-09	4.10895e-47	6.70004e-83	2.03686e-43	3.23749e-216
Als2	6.25374	7.18997	6.80041	2.72174	2.11958	6.03081	15.1262	6.24426	32.5603	14.4281	15.3044	26.9805
Cdk15	0	0	0	0	0	0	0	0	0	0	0	0
Fzd7	24.5935	68.2829	51.9194	115.034	63.5051	91.4807	71.2361	79.1818	12.2346	13.0549	0.461989	1.37663
Gm973	0	0	0	0	0	0	0.153861	0	0	1.26393	0	0.143195
Sumo1	72.6437	104.131	144.584	123.96	172.445	83.9394	203.402	97.209	77.6804	53.4598	74.9137	49.5127
Nop58	100.915	143.774	85.2349	128.218	74.3901	62.2005	79.9087	42.5381	78.4296	58.4487	96.239	50.4993
Snord70	0	0	0	0	0	0	0	0	0	0	0	0
Snord11	0	0	0	0	0	0	0	0	0	0	0	0
Bmpr2	0.995858	0.678283	1.23525	6.33853	10.857	6.28122	0.789452	9.31409	11.0505	6.25786	5.13725	2.93894
Fam117b	0.516239	3.8433	8.69983	7.82018	4.70997	0.391543	27.7593	16.2687	7.63453	17.3103	3.99565	2.1077
Ica1l	0	1.03012	0	0	0	0	0	0	0	0	0	0
Wdr12	22.3148	24.4171	28.1587	22.0001	36.9118	30.9886	17.8383	26.125	20.4945	21.491	22.8304	17.6159
Carf	0	0.695588	0.084522	2.09952	0	1.2892	0	0.089701	0	0	0	0
Nbeal1	7.74683	0.524109	2.6855	7.95878	4.92124	1.55686	6.56442	4.79044	2.8205	4.59834	6.41296	7.38669
Cyp20a1	1.66501	0.841168	2.76673	5.14197	0	6.50981	5.68105	8.95325	4.25245	4.80393	0	1.09467
Abi2	19.2323	6.56482	13.1977	11.9556	17.2926	28.6524	51.8181	11.3247	7.32647	5.3689	14.5274	20.4037
Raph1	6.96342	4.02367	6.49313	13.8104	10.6502	0.509278	11.7105	9.63088	3.08282	4.48925	11.9448	11.3359
Cd28	0	0	0.0994938	0	0	0	0	0	12.1203	0	0.0738254	11.129
Ctla4	0	0	0	0	0	0	0	0	0	0	0	0.553734
Icos	0	0	0	0	0	0	0	0	0	0	0	0.158918
9530026F06Rik	0.767683	0.0848738	0.373947	0	0	0.949543	0.474691	1.3562	2.37209	1.18798	1.41084	6.52689
Pard3b	0.0673555	0	0.075422	0	0	0.0852445	0.0804304	0.026729	0.147992	0.0463819	0	0.401118
Nrp2	0.823214	0.0290943	2.73602	5.57475	3.57095	5.10356	3.31284	2.20607	4.83464	2.62536	16.5339	9.81619
4930487H11Rik	0	0	0	0	0	29.7898	0	0	0	0	0	1.32217
Ino80d	18.4691	8.16256	16.745	2.96596	5.77123	0.370073	5.38863	12.386	3.39402	2.29837	7.85035	8.57853
Gm11602	0	0	0	1.09613	0	0	13.8728	4.91851	0	1.26832	1.95131	1.37805
Ndufs1	101.887	217.778	106.88	143.77	122.543	147.943	112.387	78.3218	23.3767	117.685	5.8313	65.89
Eef1b2	1365.9	1262.7	1414.23	1004.44	1376.84	1073.08	971.297	1009.83	809.567	966.8	1132.76	863.272
Snora41	0	0	89.2858	0	18.6922	197.059	0	84.5499	0	48.5911	0	0
Gpr1	0	0	1.14313	0	0	0	0	0	0	0	0	0
Zdbf2	7.92647	3.94489	5.15459	4.59725	10.1775	2.40375	14.4971	15.5741	0.359842	0.0614743	0.172853	0.0794465
Adam23	3.66796	0.204279	4.16331	0.378641	2.71885	0	0	1.35432	0	0	0	1.39424
Dytn	0	0	0.0911023	0	0	0	0	0	0	0	0	0
Mdh1b	12.7623	0	0	0	0	0	0	0	0	0	0	0.947547
Fastkd2	12.136	23.8478	8.00927	12.7576	6.74293	1.61061	5.29122	10.6664	1.60196	4.53238	2.5215	30.6785
4933402D24Rik	0	0	0	0.976609	0	0	0	0	0	0	0	0
Gm13749	0	0	0	0	0	0	0	0	0	0	0	0
Klf7	0	29.2617	3.85993	1.51429	1.17019	0	0.670373	5.01372	0.347133	10.3377	0	2.91402
Creb1	41.2845	9.22379	25.6772	70.2164	42.5576	45.4563	26.4849	45.8074	4.0365	5.65884	8.17878	2.51011
Mettl21a	8.54374	3.16622	4.61643	0	3.46358	2.65452	8.5294	3.14975	1.78492	10.5191	12.9984	0.588106
2810408I11Rik	1.02105	2.0099	16.2881	17.1343	15.4484	11.9004	13.5892	7.79031	0.7404	0	0.562364	1.74841
Ccnyl1	0.502619	0.205082	1.41992	1.6144	1.49887	3.03987	1.24129	6.98149	1.91151	0.369971	0.222209	2.31074
Fzd5	2.67016	3.42254	4.70058	0	0	0	0	2.48178	0	3.02698	4.4751	5.18835
Plekhm3	0.428941	0.0902949	0.443383	1.09148	0	1.79571	0.346745	0.890426	0	0	0	1.17317
Akr1cl	0	0	0	0	0	0	0	0	0	0	0	0
Cryge	0	0	0.211988	0	0	0	0	0	0	0	0	0.333315
Crygd	0	0	0	0	0	0	0	0	0	0	0	1.35244
Crygc	0	0	0	0	0	0	0	0	0	0	0	0
Crygb	0	0	0.917409	0	0	0	0	0	0.922008	0	0	0
Cryga	0	0	0	0	0	0	0	0	0	0	0	0
D630023F18Rik	0.137795	0	0	0	0	0.173198	0	0	0	0.126937	0	0.242932
Idh1	257.645	124.553	183.704	0.318057	127.555	121.962	46.0054	74.7856	47.9713	342.85	216.478	153.575
Pikfyve	10.6785	5.4041	27.6591	24.5611	21.9462	7.46502	14.6863	24.2143	45.2871	34.0369	76.9508	23.7139
Pth2r	0	0	0	0	0	0	0.351018	0	0.360893	0	0	0.217841
Crygf	0	0	0.221034	0	0	0	0	0	0	0	0	0.347388
Mtap2	8.90203	8.48986	5.73428	12.9867	7.17063	12.8501	5.27502	1.41914	0	2.85516	0	0.373982
Unc80	0.973869	0.397362	0.201247	0.0836621	0	0	1.36732	0.674997	0	0.0190168	0.0687502	0.553094
Rpe	4.05295	0.994222	4.18173	10.4778	3.83327	10.3471	29.805	10.5626	24.2014	13.886	29.4874	14.1204
Kansl1l	0.0621059	0.466248	0.414105	3.75109	0.353905	0.863122	4.97246	2.85257	1.09119	16.6686	1.78559	3.52554
Acadl	35.8696	0.326406	2.62103	1.92925	6.70624	1.41309	4.56017	2.27351	1.64488	49.3787	11.7277	1.69836
Myl1	0	0	0.312161	0	0	2.6417	0	0	0	0	0	0
Lancl1	1.63085	1.43746	2.07652	0.164154	1.11317	2.52189	0.518072	1.77557	1.6918	0.37495	0.977151	0.68664
Cps1	0	0	0	0	0	0	0	0	0	0	0	0.325007
Erbb4	0	0	0	0	0	0	0	0	0.0991779	0.685061	0	0.120122
Ikzf2	0.20952	0.0204831	1.13981	0	0	0	9.13851	6.72499	6.4893	5.44071	0	4.20474
Spag16	0	0	0	0	0	0	0	0	0.118526	0.38779	0	0.286889
Vwc2l	0	0	0	0	0	0	0	0	0	0	0	0
Bard1	1.49526	1.11078	3.14917	1.02862	4.21927	0.961594	3.08575	1.30958	3.4953	1.01219	8.78859	6.50333
Abca12	0	0	0	0	0	0	0	0	0.0497479	0	0	0.301868
Atic	22.3513	24.5847	12.9793	17.7497	18.5095	26.8533	19.0543	21.4671	19.7438	10.4437	13.4164	5.21076
Fn1	4.04703	2.44281	4.01118	107.142	32.3705	87.3714	85.8479	115.553	23.0644	26.729	30.1624	70.5813
Apol7d	0	0	2.7895	0	2.4666	0	28.1471	0	0	0	0	0
Gm8883	0	0	0	0	0	0	0	0	0	0	0	0
4933417E11Rik	0	0	0	0	0	0	0	0	0.437269	0	8.28109	2.09002
Mreg	11.8031	11.9795	9.9156	158.57	26.8795	5.40135	0.226132	12.2129	331.04	1071.07	810.922	211.132
Pecr	2.72965	1.09696	0.200795	0.43313	2.86805	1.70035	0	0.849419	8.75236	11.8696	0.301267	0.952257
Tmem169	0	0	0	0	0	0	0	0	0.153143	0	0	0.185081
Xrcc5	37.376	13.7159	17.6732	11.9175	26.9169	15.4871	10.7907	15.5531	14.5968	18.0583	17.9586	8.60967
2013-03-04	0.0689375	0.133202	0.864396	0.249659	0.0490701	0.304652	0.393946	0.309124	1.44629	0.190098	0.533495	6.81289
Smarcal1	8.33463	1.64848	0.41036	1.80796	0.905359	4.06704	4.72523	0.301985	0.123921	0.194278	0.327484	0.0751579
Ankar	0	0	0.140596	0.101273	0.268734	0	0	0	0.184137	0	0	1.33852
Rpl37a	278.604	334.697	357.958	566.233	415.773	287.735	324.134	394.464	239.757	262.905	385.341	259.354
Igfbp2	27.536	22.3578	10.4134	3.99868	15.8073	3.58755	1.3487	9.15296	0	0.221294	6.6086	0.837522
Igfbp5	2.14356	7.25568	3.05205	0	0.0347329	18.232	0	0	2.28281	18.0123	13.0361	15.9159
Tnp1	0	0	0	0	0	0	0	0	0	0	0	0
1700027A15Rik	0	0	0	0	0	0	0	0	0	0	0	0
Pinc	0	0	0	0	0	0	0	0	0	0	0	0
D530049I02Rik	0	0	0	0	0	0	0	0	0	0	0	0
6030407O03Rik	0	0	0	0	0	0	0	0	0	0	0	0
Tns1	0.621854	0.0967317	0.295511	0.0456268	0	0.143145	0.027015	0.0224442	0.82817	0	0.3126	0.35189
Rufy4	0	0	0	0	0	0	0	0	0.189535	0	0	0
Cxcr2	10.279	9.91364	15.7408	15.5554	5.16004	11.9081	16.3364	17.6431	46.2735	38.1668	27.7794	56.6293
Cxcr1	0	0	0	0	0	0	0	0	0	0	0	0.505901
Arpc2	46.0059	34.0392	22.2402	16.8794	39.1292	39.8667	31.098	36.9377	85.8659	99.2455	86.3969	84.1544
Gpbar1	0	0	0	0	0	0	0	0	0	0	0	1.17291
Aamp	71.6436	178.372	58.7266	52.0155	78.6289	117.507	49.7143	72.8526	229.192	172.707	131.158	86.073
Pnkd	3.18564	2.4697	8.92915	1.53524	2.03695	11.6405	11.9563	2.71077	0.863202	1.11488	24.9411	6.16169
Tmbim1	0.906376	1.05393	1.34525	0	0.733805	0.651352	0	0.815535	12.1141	17.0524	12.4477	11.1929
Gm216	0	0	0	0	0	0	2.30771	0	0	0	0	0
Slc11a1	1.47554	1.92579	2.72169	2.7029	0.614838	1.51325	3.10954	3.4567	7.42007	2.72672	2.8329	12.062
Ctdsp1	0.212546	1.44467	0.315914	0	0.980489	0.669271	2.42149	1.34131	2.64231	1.1736	1.17453	2.6296
Mir26b	0	0	0	0	0	0	0	0	0	0	0	0
Vil1	0	0	0.629017	0.0754948	0.066758	0	0	0	61.5894	64.5761	50.5847	68.1635
Usp37	53.2838	36.5678	61.732	120.936	71.4219	122.554	61.7521	63.4039	52.7577	58.1242	43.5378	49.7901
Rqcd1	478.018	471.589	316.654	483.058	494.532	435.143	215.334	366.023	329.01	193.18	87.7011	150.708
Plcd4	0	0	0	0.173378	0	0	0	0	0	0	0	0.572637
Zfp142	1.51685	0.155594	0.764129	3.67022	0.703538	1.29544	0	3.12897	0.555416	1.04466	0	4.64985
Bcs1l	0.333921	0	1.11256	2.93581	0	0.628363	0.157699	2.22764	0	0.153948	0.368867	1.76203
Rnf25	0.424549	0	0.940389	1.8604	2.09159	0	0.199733	0	0	0.392027	0	0
Stk36	0	0	1.05997	0	0	0	0	0.0866462	0.400314	0.0502404	0	0.0970452
Ttll4	6.7823	4.57944	10.9131	4.53072	3.5728	1.71285	3.74693	6.54827	4.16955	3.17931	0.449893	2.04407
Cyp27a1	0	0	0.23855	0	0	0	0	0	0	0.296915	0	0.283385
Prkag3	0.564956	0.124019	1.87445	3.08523	0.471222	0.305539	0.782802	1.30076	4.58867	3.76668	4.52952	13.0861
Wnt6	0	0	0	0	0	0	0	0	0	0	0	0
Wnt10a	0	0	0	0	0	0	0	0	0	0	0	0
Cdk5r2	0	0	0	0	0	1.10105	0.207473	0	0	0	0	0
Fev	0	0	0	0	0	0	0	0	0	0	0	0
Cryba2	0	0	0	0	0	0	0	0	0	0	0	0
Mir375	0	0	0	0	0	0	0	0	0	0	0	0
Ccdc108	0	0	0	0	0	0	0	0	0	0	0	0
Ihh	12.4229	0	0	0	0	0	0	0	1.78071	6.9526	0	2.57993
Nhej1	10.4641	2.39835	3.96023	5.40627	5.02057	12.9623	0	5.5737	2.09973	1.00434	0	0.62508
Slc23a3	7.33512	0	0.32626	0	0	0	0	0	0	0	0.486247	1.29227
Cnppd1	11.6474	8.94165	7.37285	11.4253	3.97951	5.97614	6.75676	2.80703	25.236	19.3543	36.353	31.8277
Fam134a	0.116026	0.157588	5.08431	3.35041	1.48105	0	1.65095	0	13.9121	3.20427	0.384666	2.04907
Zfand2b	10.2214	1.08128	2.17701	0	1.13078	0	1.25936	0.627897	5.88091	0.746395	1.48013	0
Abcb6	0.300698	0.613479	1.93745	0.643905	0.640526	0.75778	1.71378	1.18661	0.879687	2.95117	4.87446	2.83581
Atg9a	0.0770527	0	0.172099	0	0.109622	0.972378	0.146672	3.38169	0	0	0.340718	1.22851
Ankzf1	2.90866	4.65175	2.00349	2.90803	0.0765223	0.13581	7.99499	2.67529	0.473162	4.15917	1.31108	2.59876
Glb1l	3.54501	1.60948	1.00499	0.882097	1.50016	0.425857	4.17473	0.466928	0.247007	3.33773	0	2.54046
Stk16	1.12206	3.5373	3.1089	0.327605	3.54848	0.128515	8.62222	13.523	0.149202	0.281581	2.48029	1.08208
Tuba4a	10.1494	19.4253	17.0102	1.17729	2.39328	0.92385	1.11333	6.12869	12.037	18.4337	11.0508	14.2522
A630095N17Rik	0	0	0	0	0	0	0	0	0	0	0	0.841418
Dnajb2	5.71257	6.07093	2.53828	17.4856	0.922435	11.2645	9.7154	2.30644	7.86811	0	0	2.00789
Ptprn	0	0	0.122503	0	0	0	0	0.585451	0	0	0	0
Resp18	0	0	0	0	0	0	0	0	0	0	0	0
Dnpep	15.5297	9.26352	5.14225	2.85157	0.132603	2.58972	0.709217	0.883992	8.78614	2.42918	3.73854	15.8505
Des	0	0	0.207588	0	0.990622	0	0	0.22018	0	0	0	0
Gm15179	0	0	0	0	0	0	0	0	11.9098	0	0	0
Speg	4.04482	0.666457	4.44848	0.0631572	1.57347	0	2.55138	0	0.0835065	0	0	0.101376
Gmppa	20.1946	13.8831	13.1099	3.41496	6.17734	0	0.960343	0.159603	2.38184	5.27267	3.82949	4.65071
Accn4	0	0	0	0	0.0792213	0	0	0	0	0	0	0
Chpf	0	0.193455	0.422911	2.13182	0.740574	11.7076	0.990764	0.89803	0	2.09254	0.838064	0.50299
Tmem198	0	0.838516	0	0	0	0	0	1.29774	0	0	0	0
Obsl1	2.81854	0.23646	1.10632	0	0.0705037	0.43761	0.518912	1.95966	0.941288	5.95048	6.83448	2.72156
Inha	0	0	0	0	0	0	0	0	0.312638	0.98923	0	0
Stk11ip	1.35618	0.440579	0.529291	3.95115	0.781733	0.570954	0.123061	1.27805	2.17429	2.61151	1.21378	0.916157
Slc4a3	0	0.309626	0	1.20048	0	0.736994	0	0	0	0	0	0
Gm17751	0	0	0	0	0	0	0	0	0	0	0	0
Epha4	34.8943	0	16.9065	79.0244	63.0469	54.0806	71.2177	86.1065	2.50235	23.9547	4.97228	5.03148
Pax3	0.0131837	0.00897678	0.184419	0.0279549	0.073842	0.00544635	0.131652	0.102919	1.46843	0.239373	0.22941	2.20045
Sgpp2	4.14341	2.08748	3.5689	1.1253	3.5525	3.77689	4.29863	2.1642	7.35526	5.19125	6.2727	20.0114
Farsb	14.1167	7.1741	7.43269	6.55597	7.0937	25.7225	21.6477	14.4343	22.4882	14.3063	7.01883	7.46433
Mogat1	0	0	1.37752	0	0.562217	0.999878	0	0	0	0.247378	0	0
Utp14b	5.97062	20.5686	11.3819	0	1.50867	0.793	0.523296	13.4108	4.82856	6.71775	25.7064	9.25181
Acsl3	5.41297	12.349	4.47493	0.91794	7.38616	2.92686	7.57324	1.51283	21.757	24.9008	38.6434	28.9138
Kcne4	0	0	0	0	0	0	0	0	0	0	0	0
Scg2	0	0	0.088836	0	0	0	0	0	0	0	0	0
Ap1s3	4.09805	4.83882	11.9175	12.0888	2.4424	5.08084	9.58353	7.73855	36.5801	7.37423	19.5437	73.243
Wdfy1	14.0335	20.2535	19.7573	5.94988	13.17	36.5669	13.9832	25.251	26.5063	9.36168	8.58016	43.042
Mrpl44	4.41825	4.01329	4.89069	5.2771	6.99181	8.00861	5.40045	7.59456	1.61161	1.63237	3.17099	1.16075
Serpine2	7.05293	8.35906	8.2783	9.29083	2.59867	12.3666	12.6509	5.31366	4.5091	1.35397	6.81828	10.8721
Fam124b	0	0	0.0764708	0	0	0	0	0	0.300948	0	0	0.909378
Cul3	34.5917	45.0625	30.2291	26.8222	36.3688	22.7253	17.3322	19.1171	41.5352	36.0594	34.3369	26.794
1700016L21Rik	0	0	0	0	0	0	0	0	0	0	0	0
Dock10	0	0	0	0	0	0.0982266	0	0	0.113713	0	0	0.275924
Nyap2	0	0	0	0	0	0	0	0	0	0	0	0.103736
Irs1	1.66267	6.1522	6.43699	0.149077	0.0219832	0.935407	15.9168	5.01086	0	0	0	0.602227
Rhbdd1	0	0	3.08629	0.266725	0.707645	13.1827	0	0.131105	13.3498	0.228807	3.66726	0
Col4a4	0	0.0247951	0	0	0	0	0	0	0.0796499	12.5997	0.00200451	5.8634
Col4a3	0	0	0.171468	0	0	0	0	0	0	0	0	0
Mff	8.49749	13.4823	20.2099	22.8625	4.27177	53.9286	15.7482	5.9014	18.6198	20.9417	34.2988	14.3756
Tm4sf20	0	0	0	0	0	0	0	0	0.303293	0	0	0
Agfg1	3.82692	1.71492	1.18018	1.12484	0.795735	2.0003	1.863	2.87467	1.77517	2.0607	7.53143	2.97252
Slc19a3	0	0	0	0	0.0701368	0	0	0	0.577898	0	0	0.174666
Ccl20	0	0	0	0	0	0	0	0	0	0	0	0
Wdr69	0.187416	0	0	0	0	0	0	0	0	0	0	0.329119
Sphkap	0.130986	0	0.0651479	0	0	0	0	0	0	0	0	0.387777
Pid1	0	0.0753562	8.89957	23.8069	59.4871	0.977592	62.103	15.7425	17.1933	13.4753	58.4693	8.62213
Dner	0	0	0.0595433	0	0	0	0	0	0	0	0	1.70009
Mir5126	0	0	0	0	0	0	0	0	0	0	0	0
Trip12	32.2781	21.5897	23.3158	16.2249	11.0958	25.3031	25.4213	25.4883	32.5379	46.3689	16.0198	38.7181
Fbxo36	0	0	0	0	0	0	0	0	0	0	0	0
Slc16a14	0	0	0	0	0	0	0	0	0	0	0	0
A530032D15Rik	0.0871046	0	0.472731	0.0695843	0	0	0.411111	0.136644	2.37466	0	0	1.73539
Gm7609	1.02523	0.648346	7.32324	3.22082	0.587191	0.561765	2.17416	1.85682	48.8318	5.94262	13.4813	81.4086
C130026I21Rik	0	0	0.497836	0	0	0	0	0.126666	3.4957	0	0	2.17636
Sp110	0.0441299	0.21501	2.27774	0.582508	0.158789	0.0728043	0.687801	1.23164	8.76753	1.59508	1.70245	22.2279
Sp140	5.36407	0.920568	8.62051	2.42209	0.0436985	0.155141	10.1121	4.46817	16.1957	7.7209	0	40.1924
Sp100	0	0	0	0	0	0	0	0	0	0	0	0
A630001G21Rik	0	1.59192	2.67253	0	0	0	0	0	0	0	0	0.828278
Cab39	55.3854	15.3374	60.3784	61.732	49.5493	35.7192	152.742	60.9945	75.2496	29.178	96.7325	135.021
Itm2c	24.65	6.9797	5.64724	3.94522	1.58497	1.87633	0.423949	7.04535	5.02088	4.26785	2.47578	7.10474
4933407L21Rik	0	0	0	0	0	0	0	0	0	0	0	0
Gpr55	0	0	0	0	0	0	0	0	0	0	0	0
Spata3	0	0	0	0	0	0	0	0	0	0	0	1.03279
2810459M11Rik	0	0	0	0	0	0	0	0	4.23395	5.40373	23.6516	4.65642
Psmd1	202.273	218.258	294.877	160.24	141.159	109.985	172.173	152.197	135.627	82.0463	257.012	233.459
Htr2b	0	0	0.647759	0	0	0	0	0	0	0	3.05691	1.53943
Armc9	0	1.7904	1.54123	0.805129	0	3.49429	0.317676	0.437519	2.64215	0.0510176	0	5.46573
B3gnt7	1.02786	0.543001	2.37534	0	0.162005	0	1.73368	0.180062	0	1.78719	0.757284	0.605173
Ncl	277.361	327.717	421.029	404.197	351.592	349.474	387.717	445.761	318.25	257.525	355.016	295.378
Snora75	96.1645	0	0	230.241	50.4529	0	41.1406	265.645	122.831	0	181.592	0
Snord82	0	0	0	0	0	0	0	2021.94	0	0	0	0
C130036L24Rik	1.76945	0	0.558527	0.803326	0.532029	0	0.237036	0	0.36857	0	0.558069	0.662428
Nmur1	0	0	0	0	0	0	0	0	0	0	0	0
1700019O17Rik	0	0	0	0	0	0	0	0	0	0	0	0
Ptma	4254.82	6110.34	4811.73	4955.78	4392.29	4152	4435.97	4544.21	2310.48	2093.79	3237.06	1701.38
Pde6d	5.40932	2.00798	0.220693	1.18985	9.45232	0	4.21015	0	0	0	0.663204	0
Cops7b	1.88138	13.4847	11.3655	5.16738	2.4742	4.8995	17.6919	3.80728	0.196429	0.371345	4.75161	10.6642
Nppc	0	0	0	0	0	0	0	0	0.462693	0	0	0
Dis3l2	0	0	0.208821	0	0.0664844	0.471915	4.8034	0.517346	0.958429	0	1.75863	0.331154
Alppl2	0	0	0	0	0	0	0	0	0	0	0	0
Alpi	0	0	0	0	0	0	0	0	0	0	0	0
Akp3	0	0	0	0	0	0	0	0	0	0	0	0
Ecel1	0	0	0	0	0	0	0	0	0	0	0	0
Prss56	0	0	0	0	0	0	0	0	0	0	0	0
Chrnd	0	0	0	0	0	0	0	0	0	0	0	0
Chrng	0	0	0	0	0	0	0	0	0	0	0	0
Eif4e2	19.7259	24.8965	18.5723	11.3236	19.4875	13.1404	14.0927	10.607	27.8054	16.7319	22.5006	33.6161
Efhd1	0	0	0.250827	0	0	0	0	0	0	0	0	0.297926
Gigyf2	38.581	29.1064	16.5607	18.5014	8.74926	17.7488	12.0985	14.0989	71.9371	29.2014	30.9842	41.2912
Kcnj13	0	0	0	0	0	0	0	9.53553	1.71368	0.217131	0	0
3110079O15Rik	0	0	0	0	0	0	0	0	0	0	0	0
Ngef	0	0	0	0	0	0	0	0	0.156931	0	0	0
Neu2	0	0	0	0	0	0	0	0	0	0	0	0.688047
Inpp5d	0	0	0.0450105	0	0	0	0	0	0	0	0	0.857087
Atg16l1	1.14398	5.18879	2.12686	3.75238	4.74012	8.41124	6.18368	0.812164	3.4865	3.77115	8.21893	2.36093
Scarna6	0	0	0	0	0	0	0	0	0	0	0	0
Sag	0	0	0	0	0	0	0	0	0	0	0	0.31444
Dgkd	1.95501	8.04705	3.28972	1.81782	2.03689	1.90119	1.72153	2.06597	2.27546	3.26952	1.27484	1.42393
Usp40	4.3587	1.47227	3.32999	1.143	0.890088	6.66519	0.811681	1.52017	0.914049	1.33484	0.376517	4.83402
Ugt1a10	0	0	2.67612e-05	0	0	0	0	0	6.18905e-07	0	7.3084e-06	0.0837396
Ugt1a9	0	0	0.00496643	0	0	0	0	0	1.48478e-06	0	0.00811167	0.0852374
Ugt1a7c	0	0	8.83971e-10	0	0	0	0	0	8.04139	0.244603	7.04909e-12	25.6441
Ugt1a6b	0	0	0	0	0	0	0	0	8.58502e-19	0	3.69646e-126	8.37289e-10
Ugt1a6a	0	0	1.83464e-10	0	0	0	0	0	8.44803e-08	0	8.53779e-13	2.59136e-08
Ugt1a5	0	0	0.0249966	0	0	0	0	0	1.94649e-06	0	0.0709964	6.19034e-08
Ugt1a2	0	0	0.0374649	0	0	0	0	0	2.08304e-06	0	0.122221	6.30791e-08
Ugt1a1	0	0	0.000362584	0	0	0	0	0	9.57723e-07	0	0.000241714	5.08434e-08
Dnajb3	0	0	0.239861	2.06865	0	0	0.609741	1.52023	0	0	0	0
Heatr7b1	0	0	0.0561876	0	0	0	0	0	0.110268	0.0345662	0	1.93998
Hjurp	1.09472	6.81407	3.40559	5.25608	5.23679	9.50261	3.9213	7.57356	2.02226	4.25151	4.02103	3.39106
6430706D22Rik	31.9657	136.996	62.3394	100.053	53.7189	32.1178	45.2417	66.0143	17.034	78.8093	28.1075	22.351
A730008H23Rik	4.55796e-06	0.128296	8.35397e-08	2.96346	1.00226e-11	7.6499e-07	8.11805e-07	0.145036	2.87593e-07	0.172475	3.02226e-08	2.01271e-07
Trpm8	0	0	0	0	0	0	0	0	0.110311	0	0	0.40064
Spp2	0	0	0	0	0	0	0	0	4.02887	7.35496	48.0177	15.0478
Glrp1	0	0	0	0	0	0	0	0	1.1323	0	0	4.0933
Gm19589	0.282373	0	0.0279685	0.0226547	0.186942	0	0.321519	0.222622	4.73491	0.285908	0	2.7002
Arl4c	19.9888	14.0245	21.5678	6.515	1.50542	0.828787	3.54231	0.807916	2.34895	0	3.95179	3.49053
2410088K16Rik	0	0	0	0	1.20999	0	0	0	2.60732	0	0	4.51824
1700067G17Rik	0	0	0	0	0	0	0	0	0	0	0	0
Sh3bp4	5.85005	14.0583	8.47435	1.39868	1.9117	4.8878	0.451372	1.00006	4.97458	0.726891	2.18478	0.280052
C030007H22Rik	0	0	0	0	0	0	0	0	8.09439	0	0	0
Agap1	22.176	22.9599	13.274	6.25538	13.5748	8.18344	14.4713	9.36169	1.42486	12.2443	11.3194	5.00257
4933400F21Rik	0	0	1.258	0	0	0	0	0	3.88639	0	3.55861	4.276
Gbx2	0	0	0	0	0	0	0	0	0	0	0	0
Asb18	0	0	0	0	0	0	0	0	0	0	0	0
Iqca	0	0	0	0	0	0	0	0	0	0	0	0.483607
Cxcr7	0	0	0.220048	0	0	0	0	0	0	0	0	0.784395
Cops8	85.4305	23.732	35.0616	19.3219	30.2906	29.9117	19.2368	19.3634	36.5185	20.7607	25.7877	32.3282
Col6a3	0	0	0.0233546	0	0	0.0395947	0	0	0.274931	0	0	0.333707
Mlph	0.192572	0.0437938	0.502199	0.0947409	0	0.0810753	0	0.431931	3.05388	0.058994	0.674201	5.04659
Prlh	0	0	0	0	0	0	0	0	7.96228	0	0	0
Rab17	0.19943	4.03322	0	0	0	0	0	0	22.6868	6.07458	22.2445	1.04965
Lrrfip1	4.95268	5.13344	1.95387	4.61855	2.59452	5.8037	0.301856	0.313498	1.76472	14.1598	60.0973	22.7919
Rbm44	0.376156	1.23062	0.952282	0	0	0	0	0	0.550508	0.069165	0	0
Ramp1	0	0	0	0	0	0	0	0	0	0	0	0
Ube2f	5.80536	0.15609	2.05494	2.40184	0	0.580145	0.872515	4.5316	3.89541	1.93106	0.512756	3.25079
Scly	0	1.19826	0.302587	0	0.192542	0	0.128763	0	1.5899	4.88462	2.85448	1.43848
Espnl	0	0	0.313316	0	0	0	8.16564	0	0.384536	0	0	0.093232
Klhl30	0	0	0	0	0	0	0	0	0	0	0	0
Fam132b	0.104706	0.213533	0.62257	1.42891	0	0	0	0.0826064	0.459428	0.192706	0	0
Ilkap	78.3919	35.4429	25.7515	45.6315	4.71275	29.7546	34.7577	34.4796	21.5887	16.0245	18.6376	18.6154
1700020N18Rik	0	0	0	0	0	0	0	0	0	0	0	0
Hes6	1.66459	7.66874	3.50606	0.945634	0	0	0.893078	1.66983	7.97725	0	4.2005	5.82312
Per2	0.0488633	1.26853	0.546639	0.669461	0	0.0617788	0.699275	0.735903	0.787066	0	0.0540296	0.694065
Traf3ip1	28.9406	40.0456	22.4049	27.6135	30.6879	8.70719	16.2175	22.2822	3.04222	3.67086	10.388	2.20881
Asb1	2.91639	0.270143	0.110592	0.0398344	0.0704776	0	0.0943128	0.822764	3.04	0.227035	2.73282	0.0877584
Twist2	0	0	0	0	0	0	0	0	0	0	0	0
Hdac4	5.06974	3.85663	1.42257	16.1376	2.40491	1.85488	0.0699516	3.66151	0.215069	13.3741	0.0812263	0.911398
Ndufa10	59.7308	90.7797	66.3256	25.8215	56.6233	94.7187	83.6686	48.1527	48.5863	29.1056	75.9343	73.0605
Olfr1416	0	0	0	0	0	0	0	0	0	0	0.397439	0.208097
Olfr1415	0	0	0	0	0	0	0	0	0	0	0	0.835557
Olfr1414	0	0	0	0	0	0	0	0	0	0	0	2.05529
Olfr1413	0	0	0	0	0	0	0	0	0	0	0	0
Olfr1412	0	0	0	0	0	0	0	0	0	0	0	1.20734
Olfr1411	0	0	0	0	0	0	0	0	0	0	0	0
Olfr1410	0	0	0	0	0	0	0	0	0	0	0	0
Olfr12	0	0	0	0	0	0	0	0	0	0	0	0
Myeov2	29.9829	23.3905	44.4311	31.9609	36.9436	8.35163	45.5236	56.8033	43.0428	15.6836	70.3135	73.2295
Otos	0	0	0	0	0	0	0	0	0	0	0	0
Gpc1	37.994	22.3107	28.9488	38.318	39.5933	57.9521	68.4758	58.5117	0	0.075297	1.26723	0
Mir149	0	0	0	0	0	0	0	0	0	0	0	0
Ankmy1	0	0	0.0670404	0	0	0	0	0	0	0	0	0.956899
Dusp28	0	0	0.309713	0	0	0	0	0	0	0	0	0.367607
Rnpepl1	2.89586	2.69234	0.57424	0	0	0	0	0.30483	0.282415	0.355221	0	0.853693
9430060I03Rik	0	0	0	0	0	0	0	0	0	0	0	0.323934
Capn10	1.94383	2.29555	1.52099	1.56069	2.25154	1.54671	1.06879	0.0807302	0.149642	1.03552	3.95758	0.904379
Gpr35	0.0735282	0	0	0	0	0	0.0700025	0	0.430473	12.8433	0.0812857	0.651506
Aqp12	0	0	0	0	0	0	0	0	0	0	0	0.526744
Kif1a	2.23221	15.0963	1.71757	0	0.563768	0	0	0.163518	0.0502832	0	0	0.0610216
Agxt	0	0	0	0	0	0	0	0	0.300152	0	0	0
2310007B03Rik	0	0	0	0	0	0	0	0	0	0	0	0
Sned1	0	0	0	0	0	0	0	0.152798	0.565101	0	0	0.114096
Mterfd2	1.40889	5.69506	2.22746	2.05234	0.813586	0.777296	1.59086	2.85228	1.54602	0.647907	0	1.40271
Pask	20.3111	3.32357	1.12623	16.0004	6.17969	2.61626	9.17626	7.84556	0.819214	0.291324	0.742388	0.794323
Ppp1r7	37.0917	55.5333	66.5497	80.4271	39.2329	79.766	49.7833	69.8926	33.1756	35.9729	35.8707	72.3951
Ano7	0	0	0	0	0	0	0	0	0	0	0	0
Hdlbp	55.3083	83.6695	40.7469	23.7268	26.9453	57.0733	18.8568	34.6983	85.9396	69.4527	37.6432	59.8113
2013-09-02	334.965	138.067	157.922	298.899	457.112	285.236	263.684	252.97	266.754	649.308	269.936	113.708
Farp2	0	0	0	0.357218	0	0.18682	0.0704533	0.175608	0.541546	0	0	0.131134
Stk25	1.79595	6.4792	6.14583	2.38133	3.25446	3.39678	1.36598	5.81656	13.9262	9.82883	5.75698	8.58158
Bok	0	47.4168	1.13402	0	5.24977	0	0	0.514587	0	0	0	0.384504
Thap4	2.50525	3.20705	2.27095	1.44896	2.36449	2.09907	2.10831	7.11674	6.10256	4.48766	13.379	2.69882
Atg4b	2.08153	7.07853	1.695	1.83083	2.60428	6.61993	3.484	3.91183	0.869944	19.5162	1.75288	2.97988
Dtymk	334.404	162.441	69.2954	242.996	325.553	287.548	159.902	87.2503	96.1409	60.9954	39.5472	67.6145
Ing5	139.537	94.2967	88.5267	105.246	49.7285	74.0713	63.7318	64.3943	77.3995	94.6193	60.8395	59.3644
D2hgdh	0	4.30574	5.4909	2.0027	1.49846	9.91081	1.18458	7.26817	1.54308	9.61589	1.05991	3.90134
Gal3st2	0	0	0.15385	0	0	0	0	0	0.151372	0	0	0.182954
Gm9994	0	0	0	0	0	0	0	0	0	0	0	0
Gm6086	2.42103	0	0	0	0.101353	0	0.135612	0	0.208441	0.261827	0	3.65993
Neu4	0	0	0.0475758	0	0	0	0	0	0.280403	0	0	3.28373
Pdcd1	0	0	0	0	0	0	0	0	0.689773	0	0	0.831068
4930440C22Rik	0	0	0	0	0	0	0	0	0	0	0	0
Fam174a	0	0	0	0	0.101187	0	0.135332	0.449798	0	0	0	0
St8sia4	0	0	0.166965	0	0.15057	0	0	0	0	0	0	0
4930598F16Rik	0	0	0	0	0	0	0	0	0	0	0	0
1700063A18Rik	0	0	0	0	0	0	0	0	0	0	0	0
4930533P14Rik	0	0	0	0	0	0	0	0	0	0	0	0
Slco4c1	0	0	0	0	0	0	0	0	1.63859	2.75209	2.61464	6.15387
Slco6b1	0	0	0	0	0	0	0	0	0	0	0	0
Slco6c1	0	0	0	0	0	0	0	0	0.178935	0	0	0
D1Ertd622e	0.215692	0	0.0801397	6.92442	0	0	13.2064	2.29666	30.2833	8.635	15.4947	7.43281
Ppip5k2	85.8704	52.692	78.3475	114.522	85.7212	56.6432	67.0245	70.7767	60.2747	84.6389	119.351	29.8857
Gin1	0.296072	5.71412	2.19466	1.18477	0.73301	0.92972	15.8254	0	1.29793	0	0	0.260775
Pam	2.1123	0.0960207	7.07973	4.30608	5.76293	2.04456	7.778	9.58206	2.26724	25.3389	10.0414	6.42721
B230216N24Rik	1.64917	0	0.202167	0	0	0	0	0	2.4035	0	0	0.479366
1810006J02Rik	0	0	0.135064	0	0	0	0	0	0	0	0	0
Slco6d1	0	0	0	0	0	0	0	0	0	0	0	0
Cntnap5b	0	0	0	0	0	0	0	0	0.0819048	0	0	0.198541
Gm20268	0	0	0	0	0	0	0	0	0.562783	0	0	0
Cdh20	0	0.0531253	0.0580415	0	0	0.196764	4.52605	0.863061	0.228189	0.0716837	0.0861863	0.460353
Rnf152	5.581	0.0229985	0.501959	0.0271229	14.6631	0.127647	0	0.0533656	0.295478	8.11844	0	3.31706
Pign	20.7877	0.315153	2.06387	0.20276	0	1.2193	0.600133	1.42933	0.491036	12.8558	15.8498	3.57383
2310035C23Rik	6.22032	1.40859	1.11946	0.561621	0.53502	0.948857	1.07057	3.86639	0.942163	0.936045	0.533612	0.281611
Tnfrsf11a	0.0570722	0.136367	0.319074	0.413722	0	0.144236	0.59853	0.180829	0.752017	0.524399	0.536367	4.50637
Zcchc2	3.14837	0.0336065	4.32896	2.77515	1.99865	1.80364	2.67511	1.24775	1.58475	4.38307	0.870308	2.35822
LOC626049	1.25435	0.594872	2.86767	0.269949	0.277684	0.290609	2.96493	1.76348	10.5763	9.37384	5.36317	29.0312
Phlpp1	0.279987	0.350751	1.11384	7.109	1.26444	1.18015	0.667933	0	5.67179	9.72984	0.257996	2.56893
Bcl2	6.70691	2.47566	0.127264	7.34142	0.307062	23.1122	10.5354	3.06368	0.163313	5.17847	0.108799	13.1457
Kdsr	2.13362	2.29639	7.42136	2.55866	17.1538	7.99879	7.68342	10.4952	5.75632	4.07933	33.1307	15.2148
Vps4b	34.9964	24.9775	29.6884	25.1826	60.717	14.1842	35.6503	38.4714	69.6196	32.8458	10.1643	12.9562
Serpinb5	0	0	0	0	0	0	0	0	0	0	0	0.204229
Serpinb12	0	0	0	0	0	0	0	0	0	0	0	0
Serpinb13	0	0	0	0	0	0	0	0	0	0	0	0
Serpinb3a	0	0	0	0	0	0	0	0	0	0	0	0
Serpinb3d	0	0	0	0	0	0	0	0	0	0	0	0
Serpinb3b	0	0	0	0	0	0	0	0	0	0	0	0
Serpinb3c	0	0	0	0	0	0	0	0	0	0	0	0.653444
Serpinb11	0	0	0	0	0	0	0	0	0	0	0	0
Serpinb7	0	0	0	0	0	0	0	0	0	0	0	0
Serpinb2	0	0	0	0	0	0	0	0	0	0	0	0
Serpinb10	0	0	0	0	0	0	0	0	0	0	0	0
Serpinb8	0	0	0.0708955	0.229738	0	0	0	0.150541	0.976223	0.350805	0.105371	1.51775
Cdh7	0	0.0592377	0	0	0	0	0	0	0	0	0	0
Cdh19	0	0	0	0	0	0	0	0	0.140474	0	0	0
Dsel	1.28726	0	0.0369233	0.438892	0.0705916	0	4.77049	1.41272	0	0.909609	0	0
Cntnap5a	0	0	0.110127	0	0	0	0	0	0	0	0	0.131029
Tsn	95.0807	65.0759	91.5913	118.239	106.679	92.2176	138.406	81.2373	79.0761	21.5797	69.9903	93.9063
Mki67ip	30.526	28.7995	33.9152	46.7627	30.8815	23.1883	28.6962	29.9003	8.91903	31.2515	22.1858	14.1368
Clasp1	25.4038	93.8419	32.0705	28.3059	15.0454	4.97772	40.6588	12.5367	2.85734	26.0176	3.03255	13.8088
2900060B14Rik	0.649353	0.421084	0	0.502092	0.883801	0	56.5768	0	0	0	0	6.60136
Tfcp2l1	0.0101427	0.0416442	0.38623	0.0491093	0.210011	0.115554	0.0799589	0.102665	44.2172	29.7039	61.2438	61.4325
Gli2	0.97412	0.405321	0.568798	0.887872	0.0906325	0.374996	0	0.335897	0	0	0	0
Inhbb	0	0	0	0	0	1.62641	0	0	1.38917	0	0	0.120181
Ralb	49.425	16.7595	14.0454	7.47804	12.7553	48.5954	11.955	18.7287	39.583	4.84268	35.5859	38.0253
Tmem185b	0.104115	0	0.386925	1.83882	0	0.393464	5.23983	1.4786	0.456842	0	0.11507	0.368092
Epb4.1l5	22.0563	4.71665	14.8886	9.0578	6.26138	4.3639	8.54598	5.64551	8.17194	1.10653	3.99919	6.79966
Ptpn4	1.64831	0.749912	0.864427	1.1798	1.52187	3.31628	5.81833	2.65874	0.357487	0	0	0.216576
Tmem177	0	0	1.65089	1.07001	0.126163	0	1.77231	1.19206	0.519464	0	0	1.57097
Gm101	0	0	0.0878562	0	0	0	0.112205	0	0	0	0	1.88007
Sctr	0	0	0	0	0	0	0	0	0	0	0	0.278272
Tmem37	0	0.872343	0.239861	0	0	0	0	0	17.6219	7.27686	8.66181	14.2056
Dbi	35.2415	23.6843	47.774	10.7856	15.3672	21.0036	12.6573	9.01959	111.511	52.3362	119.975	91.1494
3110009E18Rik	2.55153	4.3392	1.81354	4.54237	7.41309	1.02151	3.79835	0	1.22511	2.40523	4.67175	1.41959
Steap3	2.99982	0.364073	1.03501	0	0.152059	0	0.101707	0.676055	0.626759	0	0	1.49075
C1ql2	0	0	0	0	0	0	0	0	0	0	0	0
Marco	0	0	0	0	0	0	0	0	0	0	0	0
En1	0	0	0	0	0	0	0	0	0.339745	0	0	0
B230209K01Rik	0	0	0	0	0	0	0	0	0	0	0	0
Insig2	6.18421	12.0558	5.92457	11.9671	8.02066	5.66779	5.97855	9.64195	2.48205	6.99619	1.99191	1.58706
Ccdc93	14.9666	1.68337	15.9287	7.25118	8.61863	0	0.933087	0.186042	15.5741	1.07689	1.94526	2.15324
Htr5b	0	0	0.559635	0	0	0	0	0	0.662019	0	0	12.5008
Ddx18	31.5732	39.024	25.7975	25.9354	13.1141	36.8495	18.1714	24.5354	15.1891	35.8298	12.9539	11.7476
Dpp10	0	0	0.0462686	0	0	0	0	0	0.090893	0	0	0
Actr3	30.9406	15.0082	26.4354	41.9847	23.3435	24.3039	62.672	58.9493	40.9906	48.9351	35.8594	29.7856
Slc35f5	0	0.387541	1.10193	3.1583	0.64749	0	8.66134	0.179915	17.3544	18.2773	11.7282	7.25615
Gpr39	0	0	0	0	0	0	0	0	0	0	0	0
Lypd1	0	0	0.438235	0	0	2.78474	0	0.81329	0.431952	0	0	0
Nckap5	0	0.0274207	0	0	1.82492	0	0	0	0.144887	0	0.87681	0.175162
Mgat5	0.0943896	0.192672	1.47417	0.379136	1.27398	0	0	0	0.138084	1.47614	0	0
Tmem163	0	0	0.0876332	0	0	0	0	0	0	0	0	0
Acmsd	1.49865	0.836684	2.44909	2.39926	0.525059	1.61387	4.73532	2.74772	5.07753	3.6963	2.01349	10.3727
2900009J06Rik	0	0	0	7.86568	0	0	0	1.3908	0	0	0	0
Ccnt2	41.49	35.8179	23.4209	37.0199	23.0821	54.115	44.7476	56.4884	51.6228	32.2898	24.8086	16.1305
Ysk4	0	0	0	0	0	0	0	0	0.10762	0	0	0.260606
Rab3gap1	0.610706	1.43466	2.9318	2.94914	6.42451	4.02716	0.646338	2.25542	2.58241	5.30145	0.225057	0.842085
Zranb3	4.44855	3.69716	2.95111	3.07654	1.38528	1.31642	3.50851	2.47503	0.813909	0.191677	0.153689	2.34101
R3hdm1	23.2056	3.13508	4.31271	2.40201	4.20687	5.12505	5.00379	6.18875	3.31866	5.59134	10.2231	8.04283
Mir128-1	0	0	0	0	0	2516.78	0	0	0	0	0	0
Ubxn4	5.99798	6.67872	16.1436	11.0271	3.7884	27.3235	11.8816	11.6825	17.9724	19.4642	15.0586	34.1834
Lct	0	0	0	0	0	0.467192	0	0	0.0676288	0	0	0.328059
Mcm6	82.0387	89.2981	82.8485	53.9846	49.9299	104.769	60.1012	70.3434	41.3838	17.1687	41.4698	45.7212
Dars	23.9088	45.0794	29.0976	68.5425	51.0771	31.9159	33.9675	39.0059	28.0757	41.5703	7.27237	25.345
Cxcr4	0	0	2.49468	475.043	11.4229	128.92	268.591	137.109	0	0.155361	0.372229	7.70422
Thsd7b	0	0.0311085	0.0679142	0	0	0	0	0	0.0666624	0	0	0.161692
Daf2	0	0	0	0	0	0	0	0	0.350128	0	0	0.209915
Cd55	0	0	0	0	0	0	0	0	1.54698	0.75754	0.389724	2.38716
Zp3r	0	0	0	0	0	0	0	0	0	0	0	0
C4bp	0	0	0	0	0	0	0	0	0.472428	0	0	0.569058
C4bp-ps1	0	0	0	0	0	0	0	0	0	0	0	0
Pfkfb2	0.911627	1.01326	1.27379	1.5643	0.719654	0.700932	3.22267	0.486145	19.4597	2.35114	51.6972	20.4386
Yod1	19.0827	5.93515	12.6297	0	26.6669	7.07223	0.216242	11.4386	5.98445	6.68353	34.406	67.4844
AA986860	0	0	1.42816	0	0	0	0	0	3.10583	3.90747	10.7283	13.9448
Fcamr	0	0	0	0	0	0	0	0	0	0	0	0.280009
Pigr	0.45686	0.286793	1.84758	0.419986	0.153814	0.283536	0.193461	0.380014	5.85717	3.63573	2.76875	11.4296
Faim3	0	0	0	0	0	0	0	0	0.306037	0	0	0
Il24	0	0	0	0	0	0	0	0	0	0	0	0
Il20	0	0	0	0	0	0	0	0	0	0	0	0
Il19	0	0	0	0	0	0	0	0	0	0	0	0
Il10	0	0	0	0	0	0	0	0	0	0	0	1.27907
Mapkapk2	0.115542	0	1.02981	0	1.55686	8.87182	4.60357	0.728581	4.89964	3.08449	0.51075	1.22436
Dyrk3	0.873733	2.36722	0.539799	0	0.309084	0	0	0	0	1.34181	0.16089	1.02629
Eif2d	251.562	270.051	148.305	168.384	105.756	251.883	115.389	133.639	111.594	7.06755	3.04983	81.3246
Rassf5	0	0	0.1274	0	0	0	0	0	0.250514	0	0	0.151549
Ikbke	0	0	0.135839	0	0	0	0	0	0.133585	0	0	0
Srgap2	1.75921	9.00084	1.05051	1.02179	9.54237	2.40431	1.98281	1.87071	0.154607	0.0646118	0.27236	0.625388
Fam72a	0.429414	0	1.06134	3.78167	5.46967	0	0.541882	1.01308	0	0	0	1.00898
Avpr1b	0	0	0	0.056021	0	0	0	0	0.611352	0	0	0
Ctse	0	0	0	0	0	0	0	0	0.20758	0	0	0
5430435G22Rik	0	0	0	0	0	0	0	0	0	0	0	0.207841
Slc26a9	0	0	0	0	0	0	0	0	1.51823	0	0	0.141349
Pm20d1	0	0	0.183483	0	0	0	0	0	0.120247	0	0	0.873102
Slc41a1	0	0.252518	3.21724	0.794555	0	0.779098	0.822868	0.927838	0	0.113353	0.477314	0
Rab7l1	0	0	0.600059	0	0.571404	0	0	0	0.396281	0	0	4.26868
Nucks1	397.715	291.654	433.369	482.268	615.243	449.633	418.188	490.433	298.631	232.809	240.663	198.823
Slc45a3	0	0	0.399139	0	0	0	0	0	0	0	0	0
Elk4	6.96079	1.99408	0.883246	0	0.168775	0	1.35488	1.81364	1.38905	0.0727307	0.262324	0.980738
Mfsd4	12.832	8.23688	20.2834	12.6579	5.99231	24.4905	23.74	21.9886	50.7098	17.8195	19.974	100.645
Cdk18	0.0962936	0.0655084	0.143213	0	0	0	0	0.912282	0.845185	0	0	0.340652
Lemd1	0	0	0	0	0.474981	0	0	0	0	0	0	0
Mir135b	0	0	0	0	0	0	0	0	0	0	0	0
Klhdc8a	0	0	0.100654	0	0	0	0	0	0	0	0	0
Nuak2	1.6967	2.50135	2.38351	0	0	0	0	0.297717	0	0.867119	3.22982	0.333495
Tmcc2	0	1.57149	0.127205	1.16802	0.425324	0.431217	0.569044	0	0	0	0	0.151317
Dstyk	0	0	1.32951	9.26692	1.97008	1.74676	0.340184	1.62514	0.717725	0	0	0.395674
Rbbp5	8.47907	6.8666	7.85971	5.98226	11.1501	4.84447	7.53525	12.9641	7.84275	2.39045	5.74768	2.40846
Tmem81	44.4036	0	1.30388	0	0	4.41834	0.1663	12.8513	0	0	0	0.309705
Cntn2	1.20606	1.48954	2.724	1.5793	1.18051	1.57786	2.49975	2.37427	6.96233	2.55268	3.26278	13.897
Nfasc	2.3686	1.04384	0.21518	0	0.0214427	0	0	0.373758	0.0422139	0	0	0.0534007
Gm10538	0	0	0	0	0	0	0	0	0.47353	0	0	0
Lrrn2	0	0	0	1.68201	1.36349	0	0	0	0	0	0	0
Mdm4	5.6721	12.9529	4.09711	11.6016	2.43154	9.57504	6.42708	22.2829	3.29548	5.90646	5.99339	1.18156
Pik3c2b	3.67066	0.301502	5.642	0.835522	13.59	2.62676	0.829887	4.38955	2.80344	1.75104	4.04189	6.70921
Ppp1r15b	88.879	70.1337	68.9071	79.6078	101.826	97.0424	99.7461	89.231	166.287	117.756	118.788	126.81
Plekha6	0	0.438056	0.478098	0.096876	0.314257	2.12797	3.00022	0.412937	2.22861	2.13287	3.76387	2.41947
Gm19461	0	0	0	0	0	0	0	0	0.13771	0	7.07517	7.16091
Golt1a	0	0	0	0	0	0	0	0	1.45193	0	0	0
Kiss1	0	0	1.20903	0	0	0	0	0	4.90043	0	0	5.67837
Ren2	0	0	0	0	0	0	0	0	0	0	3.94776e-05	0
Ren1	0	0	0	0	0	0	0	0	0	0	0.488581	0
Etnk2	1.0506	0	0.194892	0	3.06957	0	0.124415	0	0	0	0	0.694932
Sox13	5.60289	0.280614	1.2878	0.0662476	1.11315	0.415774	0.156771	1.49792	0	0	0	0
Snrpe	91.2723	128.385	99.6979	160.844	177.675	95.0839	219.011	127.807	78.1234	63.3331	139.987	35.9022
Zc3h11a	402.73	225.88	237.861	295.881	278.459	365.539	397.927	413.173	386.36	331.739	490.792	377.478
Zbed6	2.63346	5.08068	2.98722	11.0205	11.2983	22.4981	8.67819	7.84498	8.96834	4.83946	2.08882	5.79002
Lax1	0	0	0	0	0	0	0	0	0	0	0	0
Atp2b4	6.14478	11.3917	0.0260601	0	0	0	0	0	0	0	0	1.86177
Optc	0	0	0.141136	0	0	2.97537	0	2.25094	0	0	0	1.34061
Prelp	0	0	0	0	0	0	0	0	0	0	0	0
Fmod	0	0	0	0	0	0	0	0	0.150642	0	0	0
Btg2	100.394	148.901	94.1042	5.49866	32.3476	52.966	28.5944	16.7396	1.2517	0.174919	31.5245	23.3768
Chit1	0	0	0	0	0	0	0	0	0	0	0	0.315849
Chi3l1	0	0	0.134888	0	0	0	0.172016	0	0	0	0.201414	0
Mybph	0	0	0	0	0	0	0	0	0	0	0	0
Adora1	0	0	0	0	0	0	0.549871	0	0	0.423984	0	0.102337
Myog	0	0	0	0	0	0	0	0	0	0	0	0
Ppfia4	0.187829	0	0	0	0.502243	0.534389	0	0	4.74466	0	0	0
Tmem183a	103.065	34.1238	101.281	74.7981	55.297	98.5863	120.954	72.7102	117.516	52.8877	83.4934	195.295
4933406M09Rik	0	0	0	0	0	0	0	0	0	0	0	0
Cyb5r1	17.3127	28.3665	18.7077	3.03625	8.71845	5.48104	6.63568	12.6672	6.94403	2.28218	8.40477	11.5237
Adipor1	34.8087	30.8523	23.9177	17.4546	41.315	34.1492	66.56	34.7571	17.4639	20.7886	57.9332	53.154
Klhl12	21.4155	20.8038	13.0706	30.6646	16.8421	14.6537	18.7914	13.7338	1.74061	3.36733	7.48583	4.04857
Rabif	5.41883	4.61039	4.8181	6.68791	3.83105	0.194383	1.46385	1.45962	1.58346	1.42701	1.02626	0.545171
4931440L10Rik	0	0	0.171668	0	0	0	0	0	0.339577	0	0	2.03677
Kdm5b	132.084	155.589	97.4867	45.3728	70.0668	67.6944	46.1713	75.0369	4.63062	16.9695	10.2897	18.1316
Syt2	0.0861112	0	0	0	0	0.108604	0	0	0.251991	0	0.190373	0
Ppp1r12b	5.38456	4.28782	4.46964	1.60344	2.73217	5.59775	4.33927	2.94013	19.9623	5.9619	5.48507	41.5253
Ube2t	8.53493	0.203596	0.895171	2.41304	0.638959	1.1369	0.853774	1.8921	2.21983	0	0	0
Lgr6	0	0	0	0	0	0	0	0	0	0	0	0
Ptprv	0	0	0	0	0	0	0	0	0	0	0	0
Ptpn7	3.747	2.60139	6.11847	5.32446	1.67871	3.44882	7.28257	5.34652	17.3924	8.57274	6.87959	34.3333
Arl8a	11.3909	0	18.9933	0.866239	1.02054	0	9.04062	4.25224	0.528056	1.00073	0.199706	0.953036
Gpr37l1	0	0	0	0	0	0	0	0	0.388718	0	0	0
Elf3	0.156482	0	1.39124	0	0	0	0	0.368769	3.09616	0.865445	6.2236	26.4457
Rnpep	2.47531	2.79642	3.06015	2.75357	3.0382	1.96133	0.390648	1.08198	5.62802	8.6236	13.0291	7.75855
Timm17a	22.259	27.8394	24.1436	7.60089	16.247	11.4813	21.3565	24.907	41.5483	40.9732	49.0943	32.108
Lmod1	0	3.90363	0	0	0	0	0	0	0	0	0	0
Shisa4	3.53113	0	16.5856	20.0436	2.28342	4.39961	82.3953	9.08747	114.809	65.0854	61.7573	115.144
Ipo9	13.3295	35.2819	25.8114	32.3085	30.4048	46.0662	13.374	19.1464	8.02189	14.3815	41.6433	12.9715
Nav1	2.27683	6.67216	6.88059	0.699581	0.115689	1.16398	1.52178	1.57051	4.54113	0.777374	2.87061	8.20218
Csrp1	0.17312	0	0	0	0	0	0.653725	0.407405	1.26422	0.478975	0.573683	1.52178
Phlda3	0	0	0.157686	0	0	0	0	0	0	0	0	0
Tnni1	0	0	0.702494	0	0	0	0	0	0	1.18314	0	3.32885
Lad1	0	2.93706	1.60531	0.0788166	0	0	0	0.9296	4.73731	5.23678	11.2807	7.46311
Tnnt2	0	0.181943	0.216764	0	0	3.04587	0	0	0	0	0	2.569
Pkp1	0	0.175094	0	0	0	0	0	0	0	0	0	0
Igfn1	0	0	0	0	0	0	0	0	0.0919135	0	0	0.167344
Tmem9	21.4744	44.1495	9.75027	18.1329	23.4218	34.1048	11.5149	17.1228	40.1104	17.4512	46.2392	28.5984
Ascl5	0	0	0	0	0	0	0	0	0	0	0	0
Cacna1s	0	0	0.0343195	0	0	1.2219	0	0	0.134757	0	0	0.0817079
6530439I21	0	0	0	0	0	0	0	0	0	0	0	0
Kif21b	0	1.37621	0.508245	0.474394	0.927822	2.62416	0	0.196505	0	0	0.136872	0.385115
5730559C18Rik	0.58447	0.331312	0.724327	0	0	0	0	0	0	0	0.538338	0
Gpr25	0	0	0	0	0	0	0	0	0	0	0	0
Camsap2	28.5837	20.6882	24.7104	27.7266	10.5868	44.2272	37.7362	39.0366	15.8458	11.4287	31.6491	11.6396
9230116N13Rik	0	3.3106	2.23799	0	0	1.8059	0	9.9463	0.210051	0	0	1.2664
Ddx59	3.90283	3.64977	0.199683	0	0.667091	2.53789	2.42181	0.847282	1.77043	0	0.446112	1.8986
Kif14	42.9191	34.2776	34.2298	22.4979	14.1014	58.2356	24.9786	25.9662	17.5921	29.3833	3.52504	24.8723
Zfp281	11.7798	23.0195	27.2785	46.794	13.9654	32.0409	19.6197	18.193	2.86127	9.92503	9.00327	4.72074
Gm19705	0	0	3.21219	0	0	0	0	0	0	29.5061	0	1.87679
Gm16880	0	3.06675	8.91479	0	0.188655	0	0	0	2.55092	0	0	0
Nr5a2	0	0	0	0	0	0	0	0	0.460383	0	0	0.283098
Mir181a-1	0	0	0	0	0	0	0	0	0	0	0	0
Mir181b-1	0	0	0	0	0	0	0	0	0	0	0	0
Ptprc	0	0	0	0	0	0	0	0	0	0	0	0
Atp6v1g3	0	0.218229	0.238963	0	0	0	0	0	0	0	0	0.851623
Nek7	31.3621	22.8474	37.8274	96.1627	30.7924	35.672	27.4438	57.1997	53.6796	132.565	167.163	37.2706
Gm5833	0	0	0	0	0	0	0	0	0	0	0	0
Lhx9	0	0	0	0.0508893	0	0	0	0	0	0	0	0.560501
2310009B15Rik	4.14887	0	0.496037	0	0	0	0.625456	0	0	0	3.803	0
Dennd1b	23.3758	9.18138	21.1372	0.508894	6.02819	5.80985	4.92089	9.03884	1.848	19.3074	22.0134	1.93111
Crb1	0	0	0	0	0	0	0	0	0.0894506	0	0	0
4933436E23Rik	0	0	0	0	0	0	0	0	0	0	0	0
Zbtb41	2.36608	4.13906	5.14744	12.5715	1.66477	0.684448	0.678083	3.70207	0.346578	15.238	0.859728	1.14165
Aspm	13.8219	3.49862	7.91167	7.72116	8.29987	4.88087	17.4675	3.80942	16.1484	36.3615	3.12665	5.28187
F13b	0	0	0	0	0	0	0	0	0	0	0	0.221358
Cfhr1	1.064	1.43733	1.9682	0.991434	0	0	0.167349	0.278116	1.29487	1.63566	0.39175	2.18162
Gm4788	0	0	0	0	0	0	0	0	0	0	0	0
Cfhr2	0	0	0	0	0	0	0	0	0	0	0	0
Cfh	0	0	0	0	0	0	0	0	0.0966277	0	0	0
Kcnt2	1.02375	0	0.980198	0	0.0520336	0	0	0.231378	0	0.537794	0	0
4930590L20Rik	0	0	0	0	0	0	0	0	0	0	0	0
Cdc73	27.4962	16.7314	14.2757	20.9121	12.9268	9.5943	9.11777	15.6741	15.5031	31.304	16.7195	29.2658
B3galt2	0	0	0	1.7197	0.715816	0	0	0.248687	0	0.404133	2.77823	0.891338
Glrx2	40.0666	11.068	21.1566	9.57775	5.98254	7.86558	15.2148	25.9505	45.7211	40.9956	25.9515	89.5103
Trove2	23.399	26.2652	20.211	31.835	17.1622	22.5404	28.9708	14.1065	2.18626	1.56337	8.42592	7.41906
Uchl5	32.3376	42.9067	65.087	59.4178	83.8413	28.1462	39.888	63.6691	187.245	33.9341	45.7446	56.3221
Rgs2	1.36568	3.11868	1.23308	2.11539	2.63259	1.96699	0	0.847071	0	0	0	1.55276
Rgs13	0	0	0	0	0	0	0	0	0	0	0	0
Rgs1	0	0	0	0	0	0	0	0	0	0	0	0
Rgs18	0	0	0	0	0	0	0	0	0	0	0	0
Fam5c	0	2.32561	0.715169	0	0	0	0	0	0.156387	0	0	0
Pla2g4a	0	0	0.230776	0	0	0	0	0.0816575	0	0	0	0.548863
7530420F21Rik	0	0	0	0	0	0	0	0	0	0	0	0
Ptgs2	0	0	0	0	0	0	0	0	0	0	0	0.123489
Pdc	0	0	0	0	0	0	0	0	0	0	0	1.81683
2310030A07Rik	0	0	0.453683	0	0	0	0	0	0	0	0	0
BC003331	0.901485	10.9223	4.29197	2.16815	2.11559	6.13796	0.353789	2.76887	5.17428	5.22173	22.526	11.9651
Prg4	15.1905	8.41631	11.9688	10.466	7.99324	5.47565	13.5908	18.7794	5.66584	23.9858	23.2077	13.0808
Tpr	39.434	58.0153	38.5876	24.2102	22.9185	31.9971	22.5021	35.3063	35.8856	27.4596	39.6242	27.2717
Hmcn1	0	0.0627418	0.273721	0	0.0436357	0	0.0292025	0	0.022362	0.0140032	0	0.434693
C730036E19Rik	0	0	0	0	0	0	0	0	0	0	0	0
Ivns1abp	143.934	138.172	292.776	245.126	181.825	133.306	238.346	246.66	137.439	102.082	233.206	159.581
Swt1	0.633342	0.512428	0.7072	7.57637	10.0225	0.998929	0.979361	0.563335	4.98168	4.87715	9.53927	6.87102
Trmt1l	2.77505	3.46914	7.75209	9.61941	6.22118	12.02	10.6396	18.0307	2.1103	7.15176	7.97389	1.76502
Rnf2	0.969002	0.329588	3.45862	4.20284	6.29716	4.03011	2.76211	5.3549	10.6312	12.3025	12.3168	9.59789
Fam129a	0	0	0	0	0	0	0	0	0	0.472823	0.0812263	0.260399
Edem3	9.08096	3.44187	5.1375	5.34369	16.1162	7.23977	10.9686	3.5496	12.3536	3.51789	20.3687	4.66346
1700025G04Rik	0.0866742	0.488218	0.701679	0.0518157	0.226936	0.348166	0.0388647	0.281452	0.705956	1.17422	0.568611	0.795849
Tsen15	3.45616	1.34857	10.3719	36.066	24.1809	73.4857	0.538559	10.9654	3.77673	0.533193	15.8919	2.50893
Glt25d2	0	0	0	0	3.6515	0	0	0	0	0.131015	0	0
Rgl1	0	0.304694	0.332859	1.82801	0.212031	3.76141	2.3405	1.41426	5.45183	3.63015	9.47164	3.96032
Apobec4	0	0	0	0	0	0	0	0	0	0	0	0.696314
Arpc5	43.7849	19.5284	56.4281	25.7779	84.5517	46.9008	93.368	102.016	124.884	27.6485	53.1535	78.4657
Ncf2	0.11416	0	2.03517	0	0	0	0	0	1.00163	0	0	1.41149
Smg7	22.5079	18.8446	19.3591	14.2919	6.34335	14.2005	41.8744	23.623	19.9097	23.2972	11.5474	18.3612
Nmnat2	62.7885	13.976	36.8469	0.102432	16.8067	0	0	3.52537	0.111749	0	0	1.35382
Lamc2	0	0	0.0413375	0	0	0	0	0	0	0	2.63626	0.787197
Lamc1	2.37811	1.4739	1.6085	0.599422	0.901545	3.57321	0.28389	0.589649	2.88449	3.41203	3.24615	0.594329
E330020D12Rik	3.5439	5.45616	6.12028	0.920441	0	12.3424	1.78156	2.87828	33.6157	6.13865	2.6496	98.1143
Shcbp1l	3.10212	0	0	0	0	0	0	0	14.8944	29.947	14.362	15.8737
Dhx9	58.3378	42.6993	55.4553	58.3626	42.5013	53.2219	45.6152	42.2415	49.4523	69.048	47.7538	70.9691
Npl	0	6.80056	0.165763	0	0	0	0	0	134.065	82.3966	62.0179	36.9789
Rgs8	0	0	0	0	0	0	0	0.0389577	0	0	0	0.0872644
C230024C17	0	0	0.0650608	0	0	0	0	0	1.15148	0.402121	0.0966583	0.154781
Rgs16	0	0	0.189889	0.102527	0	1.28719	0	0.302191	0.187015	0	0	0
Rnasel	2.78878	2.19795	3.00386	2.52621	1.27895	2.88628	3.57473	4.59268	9.71139	3.53518	3.304	17.9492
Rgsl1	0	0	0	0	0	0	0	0	0.233573	0	0	0.141349
5830403L16Rik	0	0	0	0	0	0	0	0	0	0	0	0.327807
Gm5531	6.54789	3.55184	6.99417	6.94339	3.18702	9.44491	11.2786	8.81276	19.9089	8.98917	8.55329	31.2691
Teddm1	0	0	0	0	0	0	0	0	0	0	0	0
Glul	14.4199	27.6024	32.4649	35.4899	35.2172	72.9176	43.1856	70.0912	198.959	181.245	143.96	180.279
Zfp648	0	0	0	0	0	0	0	0	0	0	0	0
4930452N14Rik	0	0	0	0	0	0	0	0	0	0	0	1.06235
Cacna1e	0	0	0.0330245	0	0	0	0	0	0	0	0	0.117988
Ier5	0.625339	0.729738	0.398757	0	1.26972	0	1.78366	1.83483	1.30702	0.410838	2.07367	0.316207
Mr1	0	0	0	0	0	0	0	0	0	0	0	5.22684
Stx6	3.87183	0	1.88659	8.63467	0.428853	4.26297	1.72093	0.571964	4.42267	0.557004	0.534831	0
Xpr1	14.2688	0.582218	10.0556	5.67249	27.4701	14.097	6.92842	19.442	96.5001	51.3217	101.128	138.141
Acbd6	14.8924	1.71455	5.90036	9.38586	5.04362	3.59986	3.45693	5.39356	11.4885	0	1.13044	2.5618
Lhx4	0	0	0	0	0	0	0	0	0	0	0	0
Qsox1	0	1.53635	0.969608	0	0	7.00494	0	0	0.870869	0	0	18.4595
Cep350	1.70725	1.12595	1.40144	2.7402	0.286139	1.17468	1.75362	2.79659	2.25436	3.81081	2.84393	2.17536
Tor1aip1	33.2048	1.75608	4.417	18.3688	0.944329	0.985474	12.4935	20.3813	3.16979	17.377	9.66919	17.7238
Tor1aip2	71.2401	72.2583	45.3834	106.729	150.491	61.5406	37.6622	83.4912	254.968	274.588	157.467	226.591
Fam163a	0.0746029	0	0	0	4.56478	0	0	0	0	0	11.4637	0
Tdrd5	0	0.288016	0.12589	0	0	0	0	0	1.48521	1.40019	0.187002	2.3961
Nphs2	0	0	0.0701036	0	0	0	0	0	0	0	0	0
Soat1	36.7955	24.6437	42.3554	33.8527	79.7537	62.0522	56.0234	38.6698	116.932	112.574	148.999	120.646
Abl2	7.03479	9.43862	8.26021	5.30872	4.10083	7.57805	7.96161	6.50234	6.32648	4.42663	18.799	13.5805
Tor3a	2.77115	3.59018	2.12807	1.22124	1.69404	0.450869	1.27486	1.62416	0.261573	0	0	0.158205
Fam20b	16.8141	6.54613	11.0039	12.9298	7.1718	38.6806	2.72324	1.50839	9.86441	25.2156	11.4393	28.2392
Ralgps2	30.3241	15.8331	16.2729	57.0464	22.6421	12.047	4.40589	18.7587	0.301812	0.984226	0.544837	1.68375
Angptl1	0	0	0	0	0	0	0	0.215761	0.200405	0	0	0
Tex35	0	0	0	0	0	0	0	0	0	0	0	0
Rasal2	3.22427	2.3028	3.20689	2.3421	1.71187	1.31338	0.937883	0.296838	1.04737	2.83115	6.17035	4.30489
2810025M15Rik	48.4309	57.8212	77.2347	17.8198	34.1203	42.1415	25.3335	29.6846	43.7735	31.0377	62.4123	33.9862
BC026585	0.74274	0	11.3091	0	0.347533	2.16269	2.78715	0	1.80515	0	0.546615	3.02899
Sec16b	0	0	0	0	0	0	0	0	0	0	0	0.692093
Fam5b	1.76115	0	0.577159	0	0	0	0	0	1.34041	0	0	0
Astn1	1.57553	0.107721	0.646649	0	0	0	0	0	0.11536	0	0	2.16962
Mir488	0	0	0	0	0	0	0	0	0	0	0	0
Pappa2	0	0	0	0	0	0	0	0	0	0	0	1.16998
Rfwd2	17.2292	3.48229	13.3082	37.5703	14.9005	12.5332	33.8259	12.8397	15.1017	29.9948	16.919	6.43616
Scarna3a	0	0	0	0	0	0	0	0	0	0	0	0
Mir1843b	0	0	0	0	0	0	0	0	0	0	0	0
Tnr	0	0	0	0	0	0	0	0	0	0	0	0.188134
4930523C07Rik	0	0	1.60224	0	0	0	0	0	1.5686	0	0	0
4930562F07Rik	0	0	0	0	0	0	0	0	0	0	0	0
Tnn	0	0	0	0	0	0	0	0	0.862877	0	0	1.22062
Mrps14	11.3869	17.1847	15.507	6.89367	9.90058	12.7517	18.4788	10.1557	7.86903	16.168	21.5899	10.8376
Cacybp	52.2614	32.128	31.7835	75.8183	53.31	37.3971	66.0433	52.7483	46.4091	70.0608	53.1796	19.3241
Rabgap1l	0	0.353224	1.13775	6.39366	0	0	0	0.355973	0	16.4706	0.92093	5.6716
Gpr52	0	0	0	2.39497	2.32536	0	0	0	0	0	0	1.05281
Rc3h1	26.0521	30.6173	20.9077	24.3913	39.2959	25.7444	22.7805	34.343	4.45285	17.2318	14.1236	16.5379
Serpinc1	0	0	0.103174	0.334209	0.393886	0	0.131704	0	1.01658	11.7902	0	0.490452
Zbtb37	0.298331	0	1.55501	17.6997	0.106129	5.17749	1.562	4.9552	0.436616	7.74812	24.0344	1.05722
Gas5	199.002	140.349	81.9683	126.17	102.732	65.0709	109.209	117.111	37.2021	37.9651	75.6177	27.4918
Mir5117	1.02496e-05	4.00793e-06	0	4.42289e-06	4.55282e-07	0	1.7366e-05	4.68143e-06	0	0	2.01701e-05	0.000567407
Snord47	15527	2588.15	3270.83	0	2557.22	12511.8	0	9026.57	0	0	0	0
Dars2	28.2532	14.0892	9.67417	3.13353	5.72139	5.22381	25.4133	10.3969	5.36596	12.6167	3.58989	24.8703
Cenpl	1.03254	21.4304	3.96315	4.27173	1.43798	5.71761	3.27238	6.84305	4.29369	16.035	1.60447	15.3544
Klhl20	7.66249	10.7414	12.3201	15.212	19.4679	51.4401	1.77292	19.0927	12.3679	11.8494	9.50024	6.09208
Ankrd45	0.077942	3.87707	8.00749	10.7821	21.9542	0	0	0	0	0	0	0.138067
4930469G21Rik	0	0	0	3.06757	0	0	0	0	0	0	0	18.9926
Prdx6	55.8019	51.4868	64.1168	41.0297	41.4391	56.9841	33.6569	47.8688	42.0978	30.291	31.255	28.2268
Tnfsf4	0	0	0	0	0	0	0	0	0	0	0	0
Tnfsf18	0	0	0	0	0	0	0	0	2.13701	0	0	1.54586
Fasl	0	0	0	0	0	0	0	0	0	0	0	0
Suco	5.54895	8.41681	11.4086	26.7665	17.5342	14.7764	21.8717	22.2493	6.40836	33.1902	21.1262	7.85215
4930558K02Rik	0	0	0	0	0	0	0	0	0	0	0	2.34406
Pigc	0.266433	4.29287	1.91624	2.3555	6.05967	5.24219	3.04016	0.350811	0.519766	0	0.785389	5.50186
Dnm3	0	0	0	0	0	0	0	0	1.83429	0	0	0.222232
2810442N19Rik	0	0	0	0	0	0	0	0	0	0	0	0
Dnm3os	0	0	0	0	0	0	0	0	0.0522791	0	0	9.12334
Mir199a-2	0	0	0	0	0	0	0	0	0	0	0	0
Mir214	0	0	0	0	0	0	0	0	0	0	0	184.032
Mettl13	4.75672	3.37699	13.2765	2.54549	0	15.5778	36.9328	7.67168	10.6675	3.59921	3.38796	0.560499
Vamp4	2.11058	0	1.82869	1.12853	4.65604	0.147579	0.333652	0.0924093	0	0	4.01692	0.828225
Myoc	0	0	0	0	0	0	0	0	0	0	0	0
7420461P10Rik	0	0	0	0	0	0	0	0	0	0	0	0
Prrc2c	57.8906	70.0299	85.9442	43.5406	61.9013	52.5852	45.9059	51.6651	51.9595	44.4078	53.2829	51.0998
Fmo4	0	0	1.14116	0	0	0	0	0	8.00618	4.7391	1.32453	3.91559
Fmo1	0	0	0.0953376	0	0	0	0	0	10.5165	3.7857	1.84535	3.17302
Fmo2	0	0	0	0	0	0	0	0	0	3.70068	0	0.30966
Fmo6	0	0	0	0	0	0	0	0	0	0	0	0.573355
Fmo3	0	0	0	0	0	0	0	0	0.219956	0	0	0
Armc11	0	0	0	0	0	0	0	0	0	0	0	0.351572
Prrx1	0	0	0.0437073	0	0.0556998	0.0741723	0.276006	0.0650768	0.511494	0.190936	0.311759	1.75895
Gorab	10.0646	0	1.31896	3.03877	0.167907	0	0	0.559855	0	2.61623	1.43937	1.88166
Mettl11b	0	0	0	0	0	0	0	0	0	0	0	0
Kifap3	5.18726	5.40481	9.10484	15.6193	9.01611	10.9435	22.8572	13.0709	2.60289	1.29439	8.60176	2.75747
Scyl3	0.852291	0.435838	2.3804	1.65737	4.09431	8.42858	0.135266	17.3073	6.13327	4.30904	6.28153	3.02118
BC055324	20.6192	27.9737	20.1373	3.9768	18.0123	9.6786	3.36008	13.7197	8.2792	9.30008	2.56939	1.60843
Mettl18	1.07622	7.53477	3.6546	0.171458	0	0	0	1.00953	1.88454	0	0	0
Sele	0	0	0	0	0	0	0	0	0	0	0	0.178585
Sell	0	0	0	0	0	0	0	0	0	0	0	0
Selp	0	0	0	0	0	0	0	0	0.123994	0	0	0.300058
F5	0	0.0785041	0.0571173	0.370361	0	0	0	0	0.112096	0.913645	1.94658	0.68002
Gm16548	0	0	0	0	0	0	0	0	0	0	0	0
Slc19a2	12.0619	12.9669	2.44283	3.49664	2.97562	7.34953	0.156125	4.73468	3.72214	13.9589	0.816337	0.871817
4930455F23Rik	0	3.36515	0.356593	0.769931	0	0	0	1.26017	0	0	0	0.847237
Blzf1	0.58966	10.4001	8.10136	0.830188	12.4598	1.02341	3.01818	6.72505	3.77569	2.91377	4.40022	3.31951
Nme7	20.7035	36.0646	45.0651	69.4269	24.9369	13.9654	63.2947	48.4346	377.454	451.593	441.217	391.868
Atp1b1	28.7781	47.4095	41.7255	6.11316	0.435832	15.4731	19.3547	5.52204	902.63	605.262	507.326	797.965
Dpt	0	0	0	0	0	0	0	0	0	0	0	0.331774
LOC433374	0	0	0.433156	0	0	0	0	0	0	0	0	0
Xcl1	0	0	0	0	0	0	0	0	0	0	0	0
4930568G15Rik	0	0	0	0	0	0	0	0	0	0	0	0
Tbx19	0	0	0	0	0	0	0	0	0	0	0	0
Sft2d2	61.731	11.1586	16.7702	10.498	40.8682	0.0653542	0.147941	2.7041	61.9244	29.8753	64.5403	32.2132
Tiprl	18.8109	4.20284	2.39277	2.47975	2.98666	4.38713	13.9872	5.96621	11.8969	16.3852	6.81152	4.30009
Gpr161	0	0	0.115742	0	0	0	0	0.245438	2.73892	0.287992	0	0
Dcaf6	0.26501	0	2.36597	6.95748	0	40.5476	10.3314	0.279152	8.14248	15.6808	17.2831	7.97388
Mpc2	3.24149	0	0	8.60067	0	1.00096	0.750302	0.935422	24.1455	12.4235	15.1882	18.8865
Adcy10	0	0	0.081939	0	0.0391599	0	0	0	0.938697	0	0	5.1688
Mpzl1	16.9775	27.4588	15.9268	28.0265	14.5224	28.6285	9.33364	16.3613	11.873	31.7638	17.0674	32.1739
Rcsd1	0	0	0	0	0.163002	0	0	0	0	0.952068	0	0
Creg1	0.141673	0	0.525288	0	0	0	2.01151	0.445704	0.207051	0	1.56532	0.749077
Cd247	0	0	0	0	0	0	0	0	0	0	0	0.815382
Pou2f1	1.60881	4.34754	5.45341	6.96321	1.25691	3.38701	2.97298	3.35084	0.222969	1.75593	2.16403	0.773696
Dusp27	0	0	0	0	0	0	0	0	0	0	0	0.891955
Gpa33	0	0	0	0	0	0	0	0	0	0	0	0
Mael	0.201316	0	0.14874	0	0	0	0	0	0	0	0	1.41256
Ildr2	0.102682	2.08384	0.357701	2.29188	0	1.55938	0	0	2.40648	0	0.0378507	0
Tada1	4.91081	9.31786	2.91353	2.02236	3.67449	11.285	1.85955	15.6719	2.46076	0	1.86032	0.741945
Pogk	0	0.220554	0.150447	0	0	0	0.0384984	1.15149	0	0.296248	0	0.573156
Gm4846	0	0	0	0	0	0	0	0	0	0	0	6.18633
Gm4847	0	0	0.507206	0	0	0	0	0	6.41459	0	0	3.27462
Fmo9	0	0	0	0	0	0	0	0	0.139941	0	0	0
Gm16701	0	0	0	0	0	0	0	0	0	0	0	0
Fam78b	0	0	0.17144	0.602048	0.614007	0	0.762915	0	0	0	0.89003	0.765152
Uck2	9.51194	6.86991	8.06394	23.0735	5.84601	18.1133	0.893078	1.85537	6.5899	3.29643	0.787593	2.49562
Tmco1	1.6085	3.12898	3.01777	0.858957	3.10282	2.84826	9.6947	3.96915	13.2776	5.38546	7.68004	23.6391
Aldh9a1	29.4313	42.7034	33.7021	20.9558	23.8441	30.0008	39.3042	29.3749	58.8664	75.9854	79.7689	66.5502
Mgst3	0	0.776772	1.72055	0	0	1.45506	0	0	0.863202	5.01694	1.96903	3.04299
Lrrc52	0	0	0.210595	0	0	0	0	0	0	0	0	0
Rxrg	1.8393	0	0.942174	9.38701	0	0	1.21741	0.861199	0.206314	0	0.155974	0.248811
Lmx1a	0	0	0.0650404	0	0	0	0	0	0.127902	0	0	0
Pbx1	67.1134	80.2589	47.7973	71.9515	66.6763	147.726	57.7741	55.8998	0.0601693	0	0.908605	0.515762
Nuf2	13.8789	23.6308	16.7886	34.5714	17.3012	24.7879	18.3257	8.54064	4.52928	7.98727	10.1333	5.7958
Rgs5	0	0	0.750664	0	0	5.29957	0.797982	0	0	0	0	0.297209
Rgs4	0	0	0.520125	0	1.56124	0	0	0	0	0	0	0
1700084C01Rik	0	0	0.321991	0	0	0	0	0	0.636554	0	0	0
Hsd17b7	0.408712	0	1.59306	0	0.179116	6.67171	4.55377	3.33541	4.23418	2.31143	0.486632	2.11884
3110045C21Rik	0	0	6.9638	0	0	0	0.268462	0	0	0	0	12.0062
Ddr2	0.0826945	0.0318811	0.236174	0.0641929	0.00243404	0.0668925	0.106955	0.162608	0.846748	0.343715	0.1587	3.60329
Uap1	12.1901	8.62293	3.59872	4.62123	3.62088	1.9779	18.5031	6.70689	11.4964	7.72618	31.1398	8.55477
Uhmk1	2.83848	1.31502	0.553651	0	0	3.75266	0.565265	0	0	0	0	0.263138
Sh2d1b2	0	0	0	0	0	0	0	0	0	0	0	0
Sh2d1b1	0	0	0	0	0	0	0	0	0	0	0	0.384205
Gm7694	0	0.978994	0.0562906	0	0	0	0	0	0.110642	0	0	0
1700015E13Rik	0	0	0	0	0	0	0	0	0	0	0	1.74841
Nos1ap	0	1.4112	0	0	0	0	0	0	2.31242	0	5.56936	4.02575
Olfml2b	0	0	0	0	0	0	0	0	0	0	0	0
Atf6	6.83426	5.03706	5.01546	7.44135	0.10837	2.83427	10.1158	4.63898	16.4606	4.28842	2.18328	21.4561
Dusp12	0	61.4127	4.24253	0.732382	0	5.46176	3.67495	12.0358	3.3565	1.70069	0.254039	4.42971
Fcrlb	0	0	3.48102	0	0	0	0	0	0.362642	0	0	0
Fcrla	0	0	0.137557	0	0	0	0	0	0	0	0	0.653655
Fcgr2b	0	0	0	0	0	0	0	0	0.163495	0	0.123733	0.981131
Fcgr4	0	0	0	0	0	0	0	0	3.36604	0	0	0.448033
Fcgr3	0	0	0	0	0	0	0	0	4.61136	0	4.78303	4.30208
1700009P17Rik	0	0	0	0	0	0	0	0	0	0	0	0
Sdhc	15.1024	11.4011	15.3497	25.7038	22.6933	23.944	15.678	12.8154	53.6252	30.2332	61.2173	17.2404
Mpz	0	0	4.95424	0	0	0	0	0	0	0	0	0.535122
Pcp4l1	0	0	0	0.15725	0	0	0	0	0.863421	0	0	0.345961
Nr1i3	0	0	0	0	0	0	1.59923	0	1.42011	0	0	1.27686
Tomm40l	10.8763	6.57444	2.9947	0.485196	18.9484	20.6831	7.46118	2.78174	1.91498	4.8184	1.33568	5.52016
Apoa2	0	0	0.563454	0	0	0	0	0	0	28.2431	17.3655	11.9203
Fcer1g	0	0	0	0	0	0	0	0	0	0	0	0
Ndufs2	54.5909	67.1384	76.574	56.481	100.482	80.9309	38.9054	49.5507	140.245	74.9436	56.6693	73.8153
Adamts4	2.13448	5.11702	3.17788	0	2.13661	0.199502	3.00914	4.18777	0	0	0	9.52176
B4galt3	94.5481	1.2309	28.2974	76.1356	3.10736	0.570828	2.72272	13.8124	111.362	18.0137	0.836987	17.6113
Ppox	2.18101	0.567067	0.993683	0.402255	1.06642	0.631375	0.63381	1.31664	3.18574	0	0.741305	6.1966
Usp21	1.10181	2.14709	1.32803	5.40497	1.36503	3.28913	5.8684	3.03402	1.2078	1.90311	2.73918	3.88501
Ufc1	208.705	7.66305	27.8545	34.9809	17.4978	1.29798	1.94788	14.5699	13.712	18.4501	102.782	38.1246
Dedd	24.3015	8.6652	19.1929	6.50057	18.7959	5.10033	54.955	24.0835	45.8294	14.3064	20.4455	11.6054
Nit1	8.50959	41.6136	6.44801	7.89572	2.32469	0	12.4299	7.7469	2.75819	11.794	3.13158	3.72148
Pfdn2	411.6	357.092	398.303	481.156	499.358	207.102	444.437	430.975	379.952	318.462	1090.36	209.475
Klhdc9	53.0019	31.6832	23.9412	15.4705	28.7439	50.5744	18.8386	6.57477	25.1075	0.184613	40.6416	25.2633
Pvrl4	0.056646	1.32128	0.432093	0.10246	0.0604059	0.160764	0.161639	0.973689	0.290112	0.338634	0.187858	3.30969
Arhgap30	0.0946919	1.48796	0.191182	0.0516411	0.776507	0	0	0	0	0.117906	0	1.85798
Usf1	9.39512	12.7023	3.85052	6.70425	1.06642	12.4171	4.27822	3.68659	0.490114	2.16577	7.41305	0
Tstd1	3.63893	14.0657	1.04195	0	0	1.76147	0	0	0	0	0	0
F11r	7.26266	70.3771	37.0432	16.2728	14.1277	7.093	21.1101	17.4934	55.9911	64.8756	96.043	113.582
Alyref2	22.7312	12.0516	16.1885	33.629	24.1447	9.40102	22.0251	14.8774	12.6353	15.2105	25.6471	7.89965
Itln1	0	0	0	0	0	0	0	0	0	0	0	0
Cd244	0	0	0	0	0	0	0	0	0	0	0	0.820371
Ly9	0	0	0	0	0	0	0	0	0	0	0	0
Slamf7	0	0	0.0541706	0	0	0	0	0	1.59694	0	0	0.128907
Cd48	0	0	0	0	0	0	0	0	0	0	0	0
Slamf1	0	0	0.0817207	0	0	0	0	0	0	0	0	0.777348
Cd84	0	0.0562891	0.594133	0	0.0630615	0	1.92898	0.345715	6.61215	0.892126	1.45778	25.6611
Slamf6	0	0	0	0	0	0	0	0	0	0	0	0
Vangl2	12.3243	26.1502	17.5018	2.65434	3.19105	23.3273	3.26387	12.7254	3.87419	4.88225	2.05	1.16864
Nhlh1	0	0	0	0	0	0	0	0	0	0	0	0
Ncstn	0.825162	2.03368	2.30007	0	1.90374	14.1636	0.587713	4.47623	2.26298	1.61351	5.81398	2.55284
Copa	11.1164	14.6626	15.4572	11.1008	6.19209	13.1795	10.4162	9.53924	21.0919	21.0594	13.6637	24.5632
Pex19	10.3817	17.5311	10.2699	13.5782	2.59134	14.0416	13.711	14.8064	6.70455	16.4332	19.5388	28.9577
Dcaf8	84.7912	76.8461	103.748	60.7791	74.6342	51.4462	66.7566	99.9594	125.108	39.6925	66.2306	18.81
Pea15a	7.56318	3.83041	4.9028	4.62086	8.08521	0.15107	1.59379	3.1215	1.05318	2.87373	1.19399	2.54336
Casq1	0	1.8689	0	0	0	0	0	3.31819	0	0	0	0.286013
Atp1a4	0	0	0	0	0	0	0	0	1.10015	0.0768232	0	1.62707
Atp1a2	0.22647	0.300078	0.791402	0.679813	0.162231	0.336716	1.0434	0.633437	1.27445	1.32928	1.70521	4.35809
Igsf8	12.7603	35.8813	4.48422	0	5.04113	0	1.39941	2.11414	0	0.123721	1.03891	7.10608
Kcnj9	0	0	0	0	0	0	0	0	0	0	0	0
Kcnj10	0.0458258	0.0361107	0.471134	0	0	0	0.190911	0.0837963	0.41033	0.0485777	0	1.32906
Pigm	58.6436	78.5719	60.7776	147.002	82.1459	112.555	71.5864	126.537	31.1343	28.4886	33.4596	17.0594
Slamf9	0	0	0	0	0	0	0	0	0	0	0	0
Igsf9	1.64128	2.14313	2.33227	0.0562003	1.54101	0.0440844	0.312611	0.522228	0.531567	0.144444	0.346349	1.71372
Tagln2	6.40001	10.912	4.75441	0	2.89196	3.42709	3.65114	0.35695	35.4284	24.2848	24.5298	22.8718
Ccdc19	0	0	0.124136	0	0	0	0	0	0.244909	0	0	1.4745
4933439K11Rik	0	0	0	0	0	0	0	0	0	0	0	1.24543
Vsig8	0	0	0	0	0	0	0	0	0	0	0	0
Slamf8	0.931009	0.346276	0.731287	0.260787	0.314313	0.0465106	0.326951	0.780357	1.17623	0.383468	0.250916	1.77048
Fcrl6	0.504191	0.47999	1.58533	1.50841	0.451133	0.249186	1.77932	0.934784	6.33456	4.41437	0.723751	16.365
Dusp23	1.55507	0	0	0	0	1.11075	0	0	0	0.6156	0	0
Crp	0.0906405	0	0.938715	0.52752	0	0.39761	0.897843	1.44475	3.57368	0.394845	0	4.76421
Apcs	0	0	0	0	0	0	0	0	0	0	0	0
Olfr16	0	0	0	0	0	0	0	0	4.1266	0	0	1.09485
Olfr1408	0	0	0	0	0	0	0	0	0	0	0	0
Olfr1406	0	0	0	0	0	0	0	0	0	0	0	0.539644
Olfr218	0	0	0	0	0	0	0	0	0	0	0	0
Olfr1404	0	0	0	0	0	0	0	0	0	0	0	0
Fcer1a	0	0	0	0	0	0	0	0	0	0	0	0
Olfr418-ps1	0	0	0	0	0	0	0	0	0	0	0	0
Gm11062	0	0	0	0	0	0	0	0	0	0	0	2.71395
Darc	0	0	0.618577	0	0	0	0	0	0	0	0	0
Cadm3	1.31901	0.189362	0.206837	0.0558673	0	0.0876516	0	0	0	0	0	0
Aim2	1.05306	0.17877	1.78865	1.50155	0.373363	2.65085	1.09135	1.82895	9.11054	2.02863	1.72406	12.0874
BC094916	0	0	0.211872	0	0.173008	0.307603	0	0.384341	1.07829	0	0.453489	1.93871
Pydc4	0	0	0	0	0	0	0	0	0	0	0	0
Pyhin1	0	0.0566922	0.24779	0.133842	0.0591819	0.0525	0.0395904	0.124723	0.426295	0.255151	0	1.61672
Pydc3	0	0	0.146195	0	0	0	0	0.077603	0.287618	0	0.108661	1.5648
AI607873	0	0	0.248832	0	0	0	0	0	0	0	0	0
Ifi204	0	0	0.0967177	0	0	0	0	0	0	0	0	0.229917
Mndal	0	0	0	0	0	0	0	0	0.698478	0	0	0
Mnda	0	0	0	0	0	0	0	0	0	0	0	0
Ifi203	0.1608	1.52469	0.907757	0.937552	0.771968	0.405781	0.895136	1.23956	12.708	4.17747	2.72587	15.2616
Ifi202b	0	0	0	0	0	0	0	0	0	0	0	0.299828
Ifi205	0	0	0	0	0	0	0	0	0	0	0	0
Olfr433	0	0	0	0	0	0	0	0	0	0	0	0
Olfr432	0	0	0	0	0	0	0	0	0	0	0	0
Olfr430	0	0	0	0	0	0	0	0	0	0	0	0
Olfr429	0	0	0	0	0	0	0	0	0	0	0	0
Olfr427	0	0	0	0	0	0	0	0	0	0	0	0
Olfr426	0	0	0	0	0	0	0	0	0	0	0	0
Olfr231	0	0	0	0	0	0	0	0	0	0	0	0
Olfr424	0	0	0	0	0	0	0	0	0	0	0	0
Olfr421-ps1	0	0	0	0	0	0	0	0	0	0	0	0
Olfr420	0	0	0.232067	0	0	0	0	0	0	0	0	0
Spna1	0	0	0.326314	0	0	0	0	0	0.0985057	0	0	0
Olfr419	0	0	0	0	0	0	0	0	0	0	0	0
1810030J14Rik	0	0	0	0	0	0	0	0	3.1799	0	0	64.0903
Olfr417	0	0	0	0	0	0	0	0	0	0	0	0
Olfr248	0	0	0	0	0	0	0	0	0	0	0	0
Olfr414	0	0	0	0	0	0	0	0	0	0	0	1.83572
Olfr220	0	0	0	0	0	0	0	0	0	0	0	0
Fmn2	0.573943	0	2.20675	0.4983	0	0	0	0	0.0646553	0	0	0.078418
Grem2	0	0	0	0	0	0	0	0	0	0	0	0
Rgs7	0	17.0412	0	3.07418	0	0	0	0	0	0	0	0
Fh1	31.2623	45.8934	27.0371	31.449	18.8358	41.2971	46.7979	48.9798	38.4509	43.0074	29.5053	14.3047
Kmo	0	0	1.14846	0	0	0	0	0	0	0	0	2.31058
Opn3	0	0	0.793313	0.142717	1.76549	0	0	0	0	0	0	0.94212
Chml	21.9812	18.6161	4.48112	11.8245	6.24309	5.00553	15.0205	24.848	5.66035	4.49149	54.7908	9.92423
Wdr64	0	0	0	0	0	0	0	0	0.111157	0	0	2.01849
Exo1	6.38306	17.4738	5.61095	4.76682	3.73589	4.39509	2.1284	10.9801	2.58351	2.52677	1.49188	4.65197
Pld5	0	0	0	0	0	0	0	0.141276	0.261657	0.0822466	0.197683	1.26604
Cep170	11.6332	3.97658	10.2697	21.5029	43.4236	8.23877	44.0339	51.1073	0.0599914	16.5895	0.498254	0.363875
Mir350	0	0	0	0	0	0	0	0	0	0	0	0
Sdccag8	11.1957	5.07004	0.588054	8.43778	0.962585	1.28136	11.2668	1.51566	0.330747	2.49827	7.24872	13.1845
Hmga2-ps1	2.48073	0	1.52688	0	0	0	0	0	0	0	0	0
Akt3	101.486	7.86572	52.5319	6.88746	100.024	10.8055	65.0424	42.4151	1.9537	0.334462	0	0.215207
Zfp238	8.82844	5.96569	18.3714	39.9374	61.1178	21.3324	47.1076	34.7322	16.2334	20.8812	41.3746	6.55088
2310043L19Rik	0	0	0	0	0	0	0	0	0	0	0	0.898067
1700016C15Rik	0	0	0	0	0	0	0.881151	0	0	0	0	0
Adss	268.586	284.683	532.239	490.766	633.624	337.486	258.197	508.99	303.519	216.546	576.554	268.054
Gm16432	0	0	0	0	0	0	0	0	0	0	0	0
Desi2	18.7103	10.3233	6.35216	8.65456	16.9428	9.59995	4.43617	2.99468	12.4568	34.2175	15.902	8.19603
Fam36a	15.9505	69.115	73.7871	191.369	49.6042	46.2891	42.2582	160.371	4.29623	237.909	31.7218	36.2207
Hnrnpu	940.292	723.273	992.715	1176.28	1468.11	959.725	1258.37	1154.34	639.839	607.185	915.859	611.173
Efcab2	0	1.11188	0.347446	3.37708	0	0	1.66407	0.184355	0.171018	0.646016	0.775501	0.619609
Kif26b	0	0	0.142793	0	0	0	0	0.0303598	0.616526	0	0	0.34001
Smyd3	10.1291	0.0834675	2.27441	1.72797	0.149662	2.5275	0.248201	8.65707	9.09563	0.551753	1.2034	9.33181
Tfb2m	6.20054	2.47574	7.67282	2.3396	8.101	9.63765	4.26526	1.91566	2.66639	2.01494	1.07482	8.58479
Cnst	1.58239	3.5413	1.74507	1.52878	6.76115	1.99874	1.3872	0.801769	2.7797	1.45424	1.18965	3.47986
Sccpdh	7.11426	1.81839	3.27927	1.26438	0.111742	0.396895	14.4954	6.82941	24.9449	29.8749	26.5471	11.9657
Ahctf1	20.0775	10.2154	12.3879	9.41573	9.85986	12.7873	13.8372	3.98431	6.9311	13.2085	9.65212	13.784
Cdc42bpa	0.391559	7.16613	2.77705	0	1.32772	8.01201	0.872872	3.93675	0.0955938	0.0299582	0.685609	0.464084
Adck3	0.221066	0	0.384115	0	0.0524308	0	0.771704	1.04919	0.647088	0	0.244389	0.130573
Psen2	3.63842	1.84733	7.75226	0	0	0.380714	8.74607	1.90616	2.65815	3.3532	4.0197	1.06787
Gm5069	0.62582	0.701003	0.523217	0.0837784	0.488811	0.322647	0.787245	0.860529	1.12764	0.64079	0.20941	3.66277
Itpkb	0	0	0	0	0.0400139	0	0	0.978697	0	0	0	0.199303
6330403A02Rik	0	0	0	0	0	0	0	0	0	0	0	0
Parp1	47.0253	128.251	57.0967	22.6597	40.4044	57.9158	39.0676	35.0945	18.5075	27.0822	26.7881	27.1011
Lin9	2.6648	2.61802	5.13675	35.4989	8.69081	7.9599	22.5499	14.5682	17.6134	10.9875	18.1084	4.18903
Mixl1	1.43775	0.709178	1.26086	630.18	1060.86	600.58	2073.06	1677.32	1.14639	0.601891	74.0908	6.45573
Acbd3	20.3022	48.7937	16.0453	29.8781	18.6689	19.4714	39.1819	31.759	5.52403	27.6197	27.5427	31.1932
H3f3a	80.7388	117.649	72.6324	60.8848	98.077	87.0655	105.924	81.7419	61.0235	114.149	77.2755	43.8967
Sde2	22.8336	32.3282	36.288	24.4714	15.4419	23.0067	19.5258	27.5942	59.4324	19.1703	31.1177	30.343
Lefty2	0.120889	0.492368	1.84008	49.7275	17.3535	55.2946	1.49018	83.4822	0.176753	0	0	0.213413
Pycr2	11.2431	16.9962	24.0721	3.40215	18.0347	15.0507	9.31654	29.9041	0.282991	0.715565	4.49578	6.80473
Lefty1	0	0	2.35608	0.154111	0.0680787	0.846711	0	0.378191	0	0	0	0
Tmem63a	0	0	2.61796	1.16019	0.192368	0	0	3.56389	0	0	0.199486	0.15969
Ephx1	0	0	0	0	0	0	0	0	0	0	0	0.650859
9130409I23Rik	0	0	0	0	0	0	0	0	0	0.147767	0	0.282089
Nvl	114.992	75.1683	120.075	104.531	155.222	146.627	67.4747	108.721	63.2225	29.4447	20.9717	36.444
Cnih4	21.7222	5.65909	11.7376	12.7871	5.90796	20.4018	24.1373	15.0411	15.1059	18.1708	3.11252	12.8278
Wdr26	23.5953	16.5451	18.8889	41.7404	20.7116	12.072	35.7523	18.4051	22.4681	40.1387	82.7208	23.2014
Cnih3	0	0	0.1746	0.0942801	0	0	0	0	0	0	0	0
Ccdc121	0	0	0	0	0	0	0	0	0	0	0	0
Lbr	512.346	296.844	284.765	799.411	427.084	215.383	698.04	298.092	87.9484	222.164	154.331	82.0723
Enah	20.6203	8.30184	12.6124	7.95388	6.47015	22.0108	10.8008	16.4955	12.2165	4.06917	3.40998	2.51172
Srp9	83.6999	29.519	43.4542	24.9812	39.9716	13.3576	76.0896	53.1059	64.7026	68.5005	100.951	63.7045
Vmn1r1	0	0	0	0	0	0	0	0	0	0	0	0.638835
Degs1	6.49047	1.63502	2.6848	4.34798	1.81469	2.84336	2.85523	1.42348	14.7771	13.9106	11.6732	21.5323
1700047M11Rik	0	0	0	0	0	0	0	0	0	0	0	0
Fbxo28	1.69313	11.4377	7.70259	13.9653	1.70531	10.6966	26.0471	4.02298	13.6761	3.86261	6.32607	1.03583
Trp53bp2	16.1537	14.5721	13.4593	4.67044	7.60475	7.2442	6.21844	5.00997	8.10708	5.27211	6.48758	9.46946
Capn2	0.27556	3.93827	1.16149	8.70872	0.65263	10.6538	5.15143	3.19198	14.11	8.11118	2.53822	5.68853
Capn8	0	0	0	0	0	0	0	0	0	0	0	2.96826
4922505E12Rik	0	0	0	0	0	0	0	0	0	0	0	0.25886
Susd4	0	0.502831	1.54116	0	0	0	0	0	0	0	0	0.784813
Tlr5	0	0	0	0	0	0	0	0	0	0	0	0.48535
1700056E22Rik	0	0	0	0	0	0	0	0	0	0	0	0
Dusp10	1.30739	0	0	0	0	0	0.310238	0	0	0.902447	0	0.385035
1700112H15Rik	0	0	0	0	0	0	0	0	0	0	0	0
4930488B22Rik	0	0	0	0	0	0	0	0	0	1.64627	0	0
Hlx	0	0	0	0.112185	0	0	0	0	0	0	0	0.246944
Mosc1	0	0	0	0	0	0	0	0	0	0.89708	0	0.490452
Mosc2	0.323391	0.546828	3.1137	0.25857	0.22851	1.62335	0.763968	0	37.0856	35.6272	37.8685	27.0302
Mir1981	0	0	0	0	0	0	0	0	0	0	0	0
C130074G19Rik	0	0	1.15089	0	0	0	0	0	1.20782	4.46423	5.93239	9.48901
Mark1	2.58331	2.96639	0.821631	0.659471	0.0448702	2.86513	0.240161	1.04756	0	0	0	1.00571
Rab3gap2	4.34565	5.55334	2.66686	1.76852	0.840247	3.23672	3.91626	0.676512	1.42755	2.12596	2.29044	1.58747
Iars2	4.27312	3.24649	3.30269	3.89823	5.08354	1.86601	2.03261	1.88367	7.33505	2.41811	8.35716	3.78344
Snora36b	0	0	0	0	0	0	0	0	0	0	0	0
Mir664	0	0	0	0	0	0	0	0	0	0	0	0
Mir194-1	0	0	0	0	0	0	0	0	0	0	0	0
Mir215	0	37.6732	0	0	0	0	0	0	0	0	0	0
Bpnt1	39.8395	19.2486	38.2597	31.1768	92.1327	27.1896	65.0522	31.9699	125.152	81.3078	33.8325	121.372
Eprs	78.0452	74.3515	71.6093	74.0031	62.2558	100.401	96.8983	101.359	80.2147	62.9617	92.897	57.2094
9630028B13Rik	0.889409	0.710951	1.09973	0.441004	0.170918	0.397567	2.39224	2.17887	3.68991	0.625576	0.339766	6.48396
Gm2061	0	0	0	0	0	0	0	0	0	0	0	0
Slc30a10	0	0.16697	0.145822	0	0	0	0	0	0	0.0898029	0	0.0867886
5033404E19Rik	0	0	0	0	0	0	0	0	0.745842	2.87735	0	0.880445
Lyplal1	0	0.663749	0.873006	0	0	0	0	0	0.862198	0.181707	0.434857	0
Tgfb2	0.243176	0	0	0.048954	0	0.691221	0.347651	0	0.177999	0.0558662	0	0.215677
Rrp15	117.144	96.1364	69.7895	46.388	91.2249	71.185	35.5812	71.958	14.7139	10.5652	69.7797	33.3796
D1Pas1	0	0	1.3544	1.82879	0	0	0	0.86287	0	0	0	0.805485
Spata17	0	0	0	0	0	0	0	1.33472	0.713177	0	0	0
1700007P06Rik	0	0.280567	0	0	0	0	0	0	1.84996	0	0	2.19494
Gpatch2	2.08685	4.22844	2.16758	1.52739	1.66623	4.55297	4.39886	4.50585	0.185145	3.60322	0.838986	1.79442
Esrrg	0	0	0	0.0435511	0	0	0.567117	0.171335	0.158308	0.196301	0	0.189616
9330162B11Rik	0	0	0	0	0	0	0	0	0	0	0	0
Ush2a	0	0	0.0131627	0	0	0	0	0	0.154864	0	0	0.438955
Kctd3	15.4415	32.0989	17.9725	20.8031	10.2026	11.4734	6.48968	9.97824	4.9324	13.4771	5.54558	4.02648
Kcnk2	4.16214	0.723484	0.592997	1.35233	0	0	0	0	0	0	0	0.151503
Cenpf	38.0799	35.4897	30.64	25.5001	32.7781	32.2606	14.0155	18.7906	11.3225	15.6884	9.15156	5.75166
Ptpn14	1.3355	9.76975	2.67935	1.71217	0.822929	2.51997	0.15019	1.43495	0.268543	1.73068	1.6797	0.838418
Smyd2	1.54428	1.04162	4.8516	6.77623	13.3343	13.5381	19.2841	9.37271	9.01797	3.91904	0.426381	0.338835
Prox1	0	0	0.156063	0	0	0	0	0.939465	0	0.0641991	0	0
Rps6kc1	9.04982	6.56454	16.3368	2.91254	14.6315	11.3327	5.03216	5.32642	8.79486	6.18959	4.00188	4.10573
Angel2	5.87518	5.41108	4.36703	1.38176	0.287674	54.6247	3.35548	2.2379	8.59367	2.88937	2.12719	1.84243
Vash2	0.743024	23.1456	33.5289	46.8634	0.158598	22.8833	15.208	19.7468	3.37108	0.136617	0	0.131655
Mfsd7b	12.5135	23.8134	10.6891	45.5114	39.2717	0.0892555	25.3812	5.48172	46.3575	52.965	49.0835	8.7715
A230020J21Rik	0	0	0.415488	0	0	0	0	0	0.820371	0	0	0
1700022P22Rik	0	0	2.26101	0	0	0	0	0	0	0	0	0
Tatdn3	0	0	0	0	0	0	2.71207	0.808131	0.756373	10.5556	0	0.505378
Nsl1	24.1119	37.4208	37.5768	58.1072	25.6068	53.0829	29.6552	42.7101	94.9285	30.551	31.8498	149.542
Batf3	0	0	0	0	0	0	0	7.4139	0	0	0	0
Fam71a	0	0	0	0	0	0	0	0	0	0	0	0.473284
Atf3	7.66829	0	0.568233	0.122697	0	0	0	0	60.5029	35.7618	16.2657	76.9642
Nenf	0	0	0	0	0.778001	0	0	2.15727	0	0	0	0.968555
Tmem206	11.8602	14.7576	26.2163	18.2983	10.3555	8.07365	18.9592	16.3875	34.2029	41.7055	23.4296	31.2876
Ppp2r5a	219.402	217.927	107.621	140.875	201.988	194.195	130.413	109.332	104.205	132.109	86.4069	71.5003
Dtl	185.645	164.637	169.749	71.0827	139.088	164.163	28.5863	126.689	109.175	35.1633	372.324	156.817
Ints7	2.96525	6.05523	9.35839	3.61041	1.14937	7.81764	2.13571	3.47799	4.0754	1.32238	2.1851	9.2232
Lpgat1	5.96268	8.62167	11.0934	17.1542	17.5188	14.5254	32.8112	5.56067	51.5711	40.2916	78.3657	33.2142
Nek2	3.38509	16.127	5.98872	11.3208	10.596	5.88264	16.5241	3.25168	12.448	12.0342	11.0228	4.85669
1700034H15Rik	0.385345	0.292897	0.907743	0.159522	0.0380735	0.277388	0.368825	0.786535	1.38599	0.619966	0.710856	2.06863
Slc30a1	5.47258	2.24207	7.46641	4.14413	1.20894	7.60804	1.09589	1.34407	3.52555	6.73754	9.13685	2.13667
Rd3	0	0	0	0	0	0	0	0	0	0	0	0
Traf5	1.60269	0	0	0	0	0	0	0	0	0	0	0
Mir3473c	0	0	0	0	0	0	0	0	0	0	0	0
Rcor3	0	0	0	0.310358	1.64519	1.46157	0	2.43715	1.4199	0	0	0.682827
Gm10516	0.0913264	0.172791	0.420912	0.310262	0.124946	0.312109	0.230299	2.81298	2.76243	0.731505	1.00148	6.18619
Kcnh1	0	0	0.029978	0	0	0	0	0	0	0.590342	0	0
Hhat	12.4703	0	2.85791	0	9.58955	0	0	0	1.82395	10.9015	0	2.02074
1700065J18Rik	0	0	0	0	0	0	0	0	0	0	0	0
Sertad4	0	0	1.05764	0	0.875522	0	1.1713	0	0	0	0	0.335441
Syt14	0.177447	0.958822	0.656484	0.425169	6.01103	24.4702	6.19583	6.81815	0.518279	0	0	0
Diexf	16.0132	4.71254	6.48874	13.0275	7.70727	11.0649	6.08999	7.75281	12.0628	1.60826	5.23776	17.8843
Irf6	0.140072	0.143271	2.13877	0.112719	0	0	0.0666977	0	95.1289	182.48	180.406	115.451
A130010J15Rik	8.0026	6.22073	16.0561	7.23341	27.1127	43.8963	135.406	19.4315	9.80516	14.7711	21.0695	14.3259
Traf3ip3	0	0.0961874	0	0	0	0	0.268745	0	0.207474	0	0	1.00079
Hsd11b1	0	0	0	0	0	0	0	0	0	0	0	1.62086
G0s2	0	0	0	0	0	0	0	0	0	0	0	0
Lamb3	0	0	0.424701	0	0	0	0	0	0.730295	0	0	0.379001
Camk1g	0	0	0.270217	0.486358	0	0	3.45082	0.669028	0	0	0	0.642462
Mir205	0	0	0	0	0	0	0	0	0	0	0	0
4930503O07Rik	0	0	0	0	0	0	0	0	0	0	0	0
Plxna2	0	0	0	0.4526	0.145624	4.0984	0.657791	0.222646	0.0373363	1.05268	2.9594	0.453337
Cd34	1.12995	0	0.627231	0	0.085547	0	0	0	0	0	0	0.426086
Gm16897	0.119326	0	0	0	0	0	0	0	0	0	0	1.0534
A330023F24Rik	0	0	0	0	0	0	0	0	0	0	0	0
Mir29b-2	0	0	0	0	0	0	0	0	0	0	0	0
Mir29c	0	0	0	0	0	0	0	0	0	0	0	0
Cd46	0	1.42424	0.195489	0	0	0	0	3.92874	0	0	0.879576	0
Cr1l	3.34183	0.375922	4.39368	2.22293	11.2608	7.67658	1.57573	11.2023	4.33732	11.6477	10.6628	4.89112
Cr2	0	0	0	1.03527	0	0.696043	0	0	0.0671699	0.0421303	0	0.977517
Cnksr3	19.3464	12.3122	28.5424	4.82199	17.7179	18.5416	1.76784	13.62	2.34871	0.854622	4.01564	1.04702
Oprm1	0	0	0.0833318	0	0	0	0	0	0	0	0	0
Ipcef1	0.0908915	0.0206034	0.0676117	0	0.129189	0.114597	0.172837	0.143604	0.416418	0.236926	0	1.60883
Rgs17	0.139316	0.0595597	1.35195	0.065559	0.0497161	0.132227	0.449137	0.142808	0.246578	0.208707	0.134805	0.567512
Mtrf1l	0.338986	4.22162	1.42697	2.71966	1.60301	2.70291	3.10928	5.87958	0	1.24811	10.8642	2.59484
Fbxo5	20.3047	9.83576	15.8456	37.726	9.858	116.732	20.453	16.1321	5.43721	25.1206	20.747	2.23175
Vip	0	0	0	0	0	0	0	0	0	0	0	0
Myct1	0	0	0	0	0	0	0	0	0	0	0	0.187757
Syne1	0	0	0	0	0	0	0	0	0.0595338	0	0	0
Syne1	0.71416	0.406196	0.487918	0.527198	0	0.789504	0.340365	0.377049	1.85785	0.765621	0.328999	4.09822
Esr1	0	0	0	0	0	0	0	0	0	0	0	0
Ccdc170	0	0	0	0	0	0	0	0	0.204341	0	0	1.4787
1700052N19Rik	61.141	17.4554	10.6638	37.8957	35.7203	40.907	39.1132	16.7639	1.33683	0.481285	0	2.76545
Rmnd1	2.78275	0.00011821	4.88597	3.35313e-05	5.91807	3.53415	18.1368	2.87899	7.34983	5.85488e-05	0	7.42757e-05
Gm5512	31.1805	3.32014	0.00042257	0.771144	12.4169	2.18449	44.7532	3.82277	0.000154615	3.31884	0	2.15972
Zbtb2	6.61314	2.95969	1.75212	6.11478	0.321863	1.82753	2.66978	1.21644	5.56659	18.082	30.6412	3.36655
Akap12	78.1006	96.3131	82.3591	15.5741	26.873	28.1776	19.9596	28.5053	1.6682	1.29743	19.096	10.0348
Mthfd1l	8.84485	16.4193	9.99	9.67016	10.2249	55.4013	12.803	13.6447	3.55662	7.48536	4.74614	1.51535
Plekhg1	0.631205	0.161845	0.117757	0	0	0.0499068	0.339012	0.031294	0.0577769	0.424679	0.392622	0
Iyd	0	0	0	0	0	0	0	0	0	0	0	0
Ppp1r14c	0	0.31955	0.393185	0	0.0834235	0	0	0	0	0	0	0
H60c	0	0	0	0	0	0	0	0	0	0	0	0
B020014A21Rik	0	0	0.3482	0	0	0	0	0	0.686661	0.144406	0	0.827352
Lrp11	2.31708	4.09052	2.23501	3.44912	0.854052	13.313	3.3463	3.11937	0	0	0	1.06346
Pcmt1	14.9034	37.5432	21.4931	22.8232	11.0938	26.6673	20.0811	11.8296	25.9426	8.47675	5.95516	10.3252
A630066F11Rik	0	0	0	0	0	0	0	0	0	0	0	0
Nup43	3.95774	11.2913	22.416	9.24017	9.72239	18.2124	13.4594	21.4056	16.2319	4.116	19.6606	8.64668
BC020402	0	0	0.101804	0	0	0	0	0	0	1.13788	0	0
Lats1	13.8942	4.67626	10.7352	30.9055	22.6309	25.161	16.1002	24.2894	7.42605	1.40767	0.738886	16.7849
Katna1	11.7355	16.5594	11.1129	2.75766	1.58395	7.35843	4.39909	47.0462	45.6225	7.9579	12.7724	9.40606
Ginm1	4.39381	6.4623	4.27966	1.59263	7.03506	1.25006	5.83167	3.59536	4.37292	15.3007	38.1569	9.10992
Ppil4	23.9761	32.261	44.1808	6.85214	31.0872	10.624	9.35965	25.0137	37.2988	38.6073	12.1269	26.0456
Zc3h12d	0	0	0.0525755	0	0	0	0	0	0	0.129776	0	1.37628
Mir5104	0	0	0	0	0	0	0	0	0	0	0	0
Tab2	5.59505	17.9311	5.72477	33.4762	9.21384	4.76691	6.16429	7.14884	42.1327	10.1613	4.39703	7.64873
Ust	0.134624	1.19367	0.702021	0	0	0.679999	5.19357	0.639266	0.88675	0.680555	0	0.358014
Sash1	5.01449	2.80772	7.07151	6.75054	21.6634	11.9884	33.9303	14.0949	2.54446	0.616404	5.93805	3.22725
Samd5	0	0	0.707653	15.2846	1.26682	0	1.1297	0.0938656	0	0	0	0.420642
Gm6150	0	0	0	0	0	0	0	0	0	0	0	0
Stxbp5	5.13117	0	0.417935	31.3675	1.17673	1.85011	4.42743	11.6522	3.14325	10.6493	4.23009	11.5564
Adgb	0	0	0.0408967	0	0	0	0	0	0.160633	0	0	0.486757
Rab32	0	5.57563	0	0	0	0	0	1.8492	7.9488	0	5.52248	4.66192
Gm5177	0.178745	0.169668	0.31369	0.241334	0.25885	0.0886194	1.06574	0.827921	0.46712	0.311071	0.0987992	1.41368
Grm1	0.479759	0.244437	1.17381	0.835094	0.159636	0.761046	0.708587	2.11692	1.72138	2.19452	3.16631	5.51286
4930567K20Rik	0	0	0	0	0	0	0	0	0	0	0	0
Shprh	1.96067	2.44894	2.40786	1.51516	1.36959	0.103343	2.69081	1.42558	3.29029	0.937811	2.57463	0.886971
Fbxo30	36.1445	18.8711	37.0601	37.8488	55.5509	32.915	7.79844	69.9158	22.6787	18.2319	13.9838	30.8806
Epm2a	0	0	0	0	0	0	0.284591	0	0	0	0	0
Utrn	1.36042	2.06502	1.81232	0.659053	3.36933	4.70951	1.40923	5.27756	1.79387	10.0931	2.35718	3.71148
B230208H11Rik	7.23599	0.201435	2.6568	1.87006	0.702403	1.99958	0.281567	1.63801	3.95245	7.02654	3.59297	9.79489
Stx11	0	0	0	0	0	0	0	0	0	0	0	0
Sf3b5	51.6073	41.0239	26.046	13.06	16.5868	53.1278	48.7979	24.788	12.1224	13.7382	36.821	20.2285
Plagl1	0	0	0	0	0	0	11.0481	0	0	0	0	0.0965327
Fam164b	0	0	0	0	0	0	0	0	0	0	0	0
Ltv1	39.0008	33.0276	53.2395	42.0979	22.8829	18.9105	41.3991	53.3	32.9106	36.1282	17.9979	24.6833
Phactr2	0.340755	0.723691	0.152829	0.165169	0.0243436	23.9243	1.36914	0.162483	0.146514	7.23797	0	0.849241
Fuca2	9.58699	18.6584	4.90486	0	0	0.0923781	4.38959	0.173671	32.2397	57.7915	0	30.0873
Pex3	0.457521	1.05686	0.481789	1.01447	0.482384	0.163292	3.81392	0.613354	0.189814	0	0.286958	5.83844
Adat2	12.3072	1.30809	5.41908	13.0709	6.3806	3.24002	3.04647	4.05049	10.0821	3.78859	0	4.91809
Aig1	0	0	0	1.7359	1.75094	0	0	0	0.456448	0	0	0.545008
Hivep2	0	0	0	0.721776	0	0	0	0	0.0845245	0.238355	0	0
Gpr126	0	0	0	0	0	0	0	0	0	0.80291	0	0
Vta1	12.4727	4.51137	4.24318	1.71664	2.86363	2.99472	3.15231	1.4969	1.04948	3.3252	5.29602	5.45314
1700016L04Rik	0	0	0.273787	0	0	0	0	0	0	0	0	0
Gje1	12.1723	6.08755	10.6362	9.29274	3.7814	8.47028	12.9374	16.8181	54.6037	25.7314	19.8566	98.4223
Nmbr	0	0	0	0	0	0	0	0	0	0	0	0
Gm20125	0	0	0	0	0	0	0.0815168	0	0	0.0788264	0	0.151736
Cited2	2.30944	1.14627	1.14085	20.6924	12.954	3.47964	17.9066	1.93548	13.0473	4.96664	20.5813	15.7231
Txlnb	0.0645951	0	0	0	0	0	0.0307723	0.102267	0.472783	0.118733	0	0.343639
Heca	0.0791904	0.10791	0.0589501	0	2.0276	1.09914	2.7882	2.56703	0.463545	3.27664	0.0875412	0.981853
Abracl	28.1938	12.6056	14.8507	28.5878	16.8035	6.95209	27.6448	28.6389	24.5722	38.3213	86.5345	17.9317
Reps1	5.45384	2.61289	2.89792	2.53387	0.818087	6.83671	1.07347	2.48983	22.1693	5.51927	0.905129	42.5023
Ect2l	0	0	0	0	0	0	0.096351	0	0	0	0	7.71265
Ccdc28a	6.6762	1.67609	0.409126	0.220619	0	0	0	0	0.81077	7.20744	0	0
Nhsl1	13.2874	12.0255	12.0026	8.59136	13.2937	2.00842	5.14562	15.1119	12.8508	42.5697	34.0991	5.74206
Hebp2	2.38778	0.646151	0.235834	0	1.01253	0	0	0	0	0	0	0.560335
D10Bwg1379e	0	0.470831	1.02758	0	0	0	0	0	1.76432	0	0.0380576	1.28466
Gm4922	0.126756	0	0	0	0	0	0.240265	0	0.926537	0	0	0.894662
4930444F02Rik	0	0	0	0	0	0	0	0	0	0	0	0
Perp	10.8872	39.4233	14.9426	134.046	0.113146	186.678	42.8213	3.77189	25.4951	0.59038	142.028	96.3644
Tnfaip3	0	0	0.198081	0	0	0.419713	0	7.99684	2.91898	0.794227	0.293952	11.9035
Gm20139	1.8802	1.00134	2.66734	1.79923	0.785677	2.83062	2.91064	2.52714	9.84021	4.16864	4.37125	19.9943
Olig3	0	0	0	0	0	0	0	0	3.41562	0	0	0
Ifngr1	4.45108	7.19804	4.47138	24.4841	5.28329	6.31414	7.33789	18.856	12.3802	18.918	5.71104	22.0128
Il22ra2	0	0	0	0	0	0	0	0	0	0	0	0
Il20ra	0	0	0	0	0	0	0	0	0.211034	0	0	0.254456
Slc35d3	0.112628	6.04424	1.67337	0	0	0	0	0.0887974	0	0	0	0
Pex7	2.5242	2.73065	2.11792	2.95873	0	2.53309	2.06605	1.18852	8.68432	5.74131	9.6662	0.591916
Map3k5	40.4525	14.7001	20.9908	5.16859	9.10642	0.402077	1.61804	11.0486	0.232884	1.8022	0.410348	3.67002
Mtap7	15.0397	26.8262	13.8174	0	1.54383	0	0.0712171	0	61.8717	16.716	0.496295	16.3347
4930405J17Rik	0	0	0	0	0	0	0	0	6.12049	0	0	1.02699
Gm6251	12.1554	9.3676	14.6412	17.0107	15.4174	10.3825	10.4293	12.1388	12.3507	16.3109	9.75952	3.33787
Bclaf1	115.56	111.181	129.137	197.914	107.142	83.993	164.943	144.324	94.1117	100.101	143.688	113.13
Fam54a	0.129604	0.879089	5.38601	0	0	0.162989	14.9818	1.22444	0.18946	14.0845	0.143211	6.85918
Pde7b	0	0	0	0	0	0	0	0	0	0	0	1.11643
Ahi1	5.23534	4.07817	1.50061	4.04956	0	1.12137	0.0563898	0.421656	0	0	0	1.54022
Myb	16.4456	46.7124	55.0386	0	0	0	0.0810429	0	3.11699	0.0783635	0	9.20213
Hbs1l	30.0405	46.3403	27.156	37.127	32.422	38.9147	16.4768	18.8214	13.9594	58.9284	30.8352	49.6501
4930455C13Rik	2.62029	2.83837	1.68097	1.03552	2.28456	4.0661	0.915664	2.53664	3.81461	0.303565	6.86536	7.96432
Aldh8a1	0	0	0	0	0	0	0	0	0	0	0	6.83314
1700020N01Rik	0	0	0	0	0	0	0	0	0	0	0	0
Gm5420	0	0	0	0	0	0	0	0	11.5324	0	0	0.479725
Sgk1	41.2519	4.80621	24.995	159.871	20.8696	29.6998	34.8645	33.3714	44.3245	12.8142	43.2508	75.8752
4930444G20Rik	0	0	0	0	0	0	0	0.678591	0	0	0	0
E030030I06Rik	14.8951	3.72576	10.604	9.10614	1.99969	4.51364	16.5195	6.34195	22.1715	11.573	4.45971	66.7176
Raet1a	0	0	1.00457e-73	7.78121e-15	1.03863e-61	2.13776e-13	3.0102e-07	0.344421	0	0	0	6.55781e-27
Raet1e	0.250946	0	2.84209e-11	0.265867	1.05649	1.46107	3.34354	0.741683	0	0	0	0.000141824
Raet1b	0	0	0.0054374	1.27281e-05	0.00524354	1.59776e-05	1.63922e-06	1.13508e-06	0	0	0	0.225208
Raet1c	0	0	0.377552	2.35615e-10	0.177126	1.28145e-14	0.592707	0.244094	0	0	0	1.1354
Raet1d	0	0	0	1.93269	3.03397e-09	5.4414	4.80512	2.31763	0	0	0	0.000436129
H60b	0	0	0	4.19874	0	0	6.268	0	2.06501	0	0	0.614955
C920009B18Rik	0	0	0.189954	0	0	0	5.46547	0	0.0932958	0	0	0.452099
Gm10825	0	0	0	0	0	0	0	0	2.22224	0	0	0.224354
Slc2a12	0	0	0	0	0	0	0	0	0.225651	0	0	0
Tbpl1	31.5338	66.202	29.3006	28.0309	42.5925	15.6074	50.6589	33.8507	0.748761	57.7497	3.28156	3.07714
Tcf21	0	0	0	0	0	0	0	0	0	0	0	0
Eya4	0	0	0.0524956	0.0567164	0	0	0	0	0	0	0	0
Rps12	3755.27	5379.96	5059.93	2497.65	4386.07	4419.51	2273.11	3204.64	2508.08	1839.28	1336.33	3084.34
Snora33	196.801	360.635	278.499	116.472	25.6043	439.953	124.004	379.035	0	0	0	1356.36
Snord100	6918.42	6863.5	3296.52	3797.12	0	10337.4	0	2021.94	0	0	3696.92	0
Slc18b1	0.640356	0.035298	1.84982	3.17065	0.528261	1.76597	0.640949	1.86939	14.3089	1.93591	10.6964	26.1589
Vnn3	0	0	0	0	0	0	0	0	0	0	0	0
Vnn1	0	0	0	0	0	0	0	0	1.262	0	0	0.435297
Taar1	0	0	0	0	0	0	0	0	0	0	0	0
Taar2	0	0	0	0	0	0	0	0	0	0	0	0
Taar3	0	0	0	0	0	0	0	0	0	0	0	0
Taar4	0	0	0	0	0	0	0	0	0	0	0	0
Taar5	0	0	0	0	0	0	0	0	0	0	0	0
Taar6	0	0	0	0	0	0	0	0	0	0	0	0
Taar7a	0	0	0	0	0	0	0	0	0	0	0	0
Taar7b	0	0	0	0	0	0	0	0	0	0	0	0.177169
Taar7d	0	0	0	0	0	0	0	0	0	0	0	0
Taar7e	0	0	0	0	0	0	0	0	0	0	0	0.177169
Taar7f	0	0	0	0	0	0	0	0	0	0	0	0.177169
Taar8a	0	0	0	0	0	0	0	0	0	0	0	0
Taar8b	0	0	0	0	0	0	0	0	0	0	0	0
Taar8c	0	0	0	0	0	0	0	0	0	0	0	0
Taar9	0	0	0	0	0	0	0	0	0	0	0	0
Stx7	0.594325	1.37193	1.23575	2.57378	1.17985	3.88935	1.01457	2.06065	40.4956	46.9466	25.3518	24.975
Moxd1	0.665492	0.0646832	0.777721	4.73496	0.0675315	0	0.451728	0	0	0	0	0.168179
Ctgf	0	0.421037	0.460576	0	0	0	0	0.195474	0	0	0	5.69402
Enpp1	0	0	0.0674552	0	0	0	0	0	0	0	0	0.160468
Enpp3	0	2.91829	3.26849	0	0	0	0.0994206	0	0	0.770825	0.92578	0.740326
Med23	13.7933	2.78094	6.94091	0.796839	0.912159	1.54429	2.60762	6.03857	11.5028	2.45997	2.18784	1.23907
Arg1	0	0	0	0	0	0	0	7.12615	8.35116	0	0	32.3188
Akap7	15.5678	6.57286	10.2532	7.38355	15.6565	3.0737	2.67394	4.51744	6.03669	0.77644	11.8171	5.64118
Epb4.1l2	0.40436	2.57409	2.76154	9.38407	2.25492	7.91456	2.24685	19.5727	10.6539	10.4685	3.94891	11.9495
2010003K15Rik	0	0	0	0	0	0	0	0	0	17.4587	5.45161	0
4930401C15Rik	0	0	0	0	0	0	0	0	0	0	0	0
Tmem200a	16.847	0.191461	0.104567	0	0	0	0	0	0	0.0645254	0	0
Gm9767	0	0.181431	0	0	0	0	0	0	0	0	0	0
Samd3	0	0	0	0	0	0	0	0	0	0	0	0.798736
L3mbtl3	21.2763	2.15286	2.9884	5.35752	5.10232	8.40614	2.35674	2.97095	1.62533	6.67951	2.26686	0.907625
Gm8709	0	0	0	0	0	0	0	0	0	0	0	1.51669
Arhgap18	0	0.0547481	0.897276	0	0	0	0.152929	0	4.11596	11.5276	44.5958	11.2439
Lama2	0	0	0	0	0	0	0	0	0.637652	0	0	2.16741
Ptprk	11.4782	2.42554	3.78241	2.97265	3.18857	5.01315	1.89156	1.24262	7.9656	11.178	7.34002	4.66631
Themis	0	0	0	0	0	0	0	0	0	0	0	0
4930519F09Rik	0.654753	2.3242	5.74408	1.34933	1.15893	1.89965	3.71561	1.7737	20.2889	6.4685	5.82533	27.3879
2310057J18Rik	0	0	0	0	0	0	0	0	0	0	0	0
Soga3	2.12681	5.89927	11.7419	20.533	14.2985	1.57374	14.6628	11.8925	0	0	0	0.389879
9330159F19Rik	0.23607	0.742915	0.776477	0.398578	0.504842	2.56333	0.879507	0.663962	5.75732	0.566945	0.878164	4.07875
Echdc1	0	0	0.148341	0	0.0708388	0	0	0	0	0	0.220529	0.176415
Rnf146	7.46811	9.32375	6.40773	8.37268	10.966	7.0732	35.6848	6.17429	20.3992	46.7614	35.9747	5.67468
Rspo3	2.86166	0	0	2.8925	5.90772	1.09567	0.589712	2.25395	0	1.14567	0.549957	0.219585
Cenpw	9.70169	7.09236	11.5872	17.7692	15.8426	8.52344	44.6935	21.799	11.1469	12.006	5.92662	1.80973
Trmt11	1.01219	0.686748	2.15996	9.53281	9.68229	2.86467	3.35763	15.7427	0	0.116512	1.2583	1.78609
Gm20300	6.8598	0.288366	21.543	9.25896	21.0724	1.38867	33.9927	11.1768	4.33714	4.20571	7.77006	24.8147
Hint3	2.10818	0	0	0	3.98202	0	0	0	0.764094	0	20.8973	0.901347
Ncoa7	13.2789	2.47472	0.318342	12.6347	1.82323	4.45112	0	1.60502	0.15663	3.6463	20.0152	5.67807
Hey2	0	0	0	0	0	0.590315	0	1.0165	0	0.323832	0	0.828225
Hddc2	3.54105	7.30523	11.0072	4.34453	35.1497	1.2416	7.43186	11.5831	4.40225	2.82926	9.47322	4.33266
Tpd52l1	0	1.69455	0.558025	3.81238	0.354369	6.30108	1.65777	0.787217	0.368236	0	0	0
Gm3258	36.9624	4.37794	5.02443	3.40519	7.0595	4.40793	4.00427	15.0763	0.372237	1.19663	3.11013	6.15214
Rnf217	0.411814	1.18996	0.0765273	3.22363	0	0.518807	0.195543	0	0.301171	0	0	0
Nkain2	0	0	0	0	0	0	0	0	0	0	0	0
Trdn	0	0	0	0	0	0	0	0	0	0	0	0.339152
D830005E20Rik	3.30928	0	0.857643	4.10016	0	1.24558	0.156305	0.779275	12.8101	4.72937	0.365565	20.0841
Clvs2	0.594325	0	1.14749	0	0	1.4959	0	0	0	0	0	0.209874
Gm4794	0	0	0	0	0	0	0	0	0	0	0	0
Sult3a1	0	0	0	0	0	0	0	0	0	0	0	0.52085
Rsph4a	0	0.0542169	0.266565	0.287975	0.0848937	0.401628	0.0252408	0.230686	0.681241	0.609757	6.80291	4.02165
Zufsp	5.30189	0.856499	1.78028	0.101184	2.14676	0.317577	0	1.49119	1.66094	0.464981	0.836958	0.445514
A830082N09Rik	0.924406	1.3421	1.77881	1.1577	0.505283	2.21431	10.8518	2.62418	5.62724	3.81774	3.78109	15.1363
Rwdd1	7.8992	42.4151	11.3765	11.0642	19.5318	26.4422	6.80828	16.0313	6.6377	8.72234	26.4833	3.17197
Bet3l	0	0	0	0	0	0	0	0	0	0	0	0
Fam26d	0	0	0	0	0	0	0	0	1.14352	0	0	0
Fam26e	0	0	0	0	0	0	0	0	0	0	0	0.602766
Fam26f	0	0	0	0	0	0	0	0	0	0	0	0
Dse	19.1216	8.84914	10.8355	15.8291	11.5698	12.3311	27.1241	35.7764	7.29705	41.2405	12.3819	22.1549
Tspyl1	99.0045	65.9319	136.981	196.724	86.4367	128.814	101.2	117.893	44.4149	93.1992	49.1044	69.9677
Tspyl4	0.742428	3.08699	0.0552839	2.32935	0	0.0937091	0	0.411062	0	0	0	0.131553
Nt5dc1	0	0.0739195	1.13159	0	0.15437	0	0	0.68632	0.159085	0.300341	0	0.192218
Col10a1	0	0	0.139171	0	0	0	0	0	0	0	0	0.165528
Frk	0	0	0	0	0	0.0781329	0	0	0.271642	0	0	1.09708
Hs3st5	0	0	0	0	0	0	0	0	0	0	0	0
Hdac2	107.831	57.6656	111.927	87.6107	97.0847	46.8459	98.8441	118.45	43.2519	100.489	114.459	27.9273
Marcks	284.093	223.27	377.081	535.974	614.47	305.076	699.952	625.04	6.9641	1.3944	2.13451	4.52268
Rfpl4b	0	0	0.230006	0	0	0	0	0	0	0	0	0.545008
Lama4	0	0	0.0703	0	0	0	0.944301	0	0.207026	0	0	1.92472
1700025K23Rik	0	1.30094	0	0	0	0	0	0	0	0	0	0
Tube1	1.10416	2.66223	1.34325	1.20906	0	1.39127	4.86268	0.237663	0.146827	1.47773	1.33133	2.12992
Wisp3	0	0	0	1.41389	0	0	0	0	1.94319	0.205034	0	0.777489
Fyn	4.55925	7.99231	7.77324	0.610865	2.78277	0	0	1.17298	3.08852	1.00939	1.67994	3.50377
Traf3ip2	0	0	0	0.577108	0	1.16431	2.82808	0	0	0	0.453971	0
E130307A14Rik	0	0	0	1.47999	0	0	0	0	0	0	0	0
Rev3l	1.45109	0.541823	1.22167	1.83152	1.13061	1.73715	1.84103	0.691435	0.425171	3.24525	4.20167	0.844716
AA474331	0	7.92668	0	0	0	1.11719	3.34673	0	0	0	0	0
2010001E11Rik	0	0.68386	0	0	0	0	0.310164	0	0	0	0	0
G630090E17Rik	0	0.162564	0	0	0	0	0.0811159	0	0	0.316926	0	0.604242
BC021785	1.68541	1.26518	3.63639	1.07685	1.42008	0.591086	1.11457	1.68285	16.0668	4.78107	5.97929	22.8374
AI317395	0	0.554994	0	0	0	0.138993	0.104761	0	0	0	0	0.195028
Slc16a10	1.21767	8.755	10.9866	3.05533	4.21158	1.38156	4.74115	8.17421	90.0391	75.0229	37.3239	75.1447
Rpf2	35.0997	14.8097	23.4228	27.5481	26.5766	16.3937	25.47	31.5374	41.9325	7.8104	15.8786	50.8372
Gtf3c6	146.045	215.599	152.023	114.414	163.96	137.205	91.1469	118.423	140.006	37.765	77.6817	72.4824
Amd1	25.0849	52.1499	54.4181	71.6829	92.9443	51.9826	35.1621	94.0331	62.189	30.3737	48.3968	36.8022
Amd2	1.70417e-05	4.14442e-05	2.0456e-05	1.74327e-05	1.3496e-05	5.17574e-05	2.9704e-05	9.41398e-06	0.000185909	6.57951e-06	2.56741e-05	2.89721e-05
Cdk19	0.600365	2.88628	5.10112	2.02674	0.770471	0.0635886	6.71783	0.598002	3.01986	4.73815	1.66857	0.178599
Slc22a16	0	0	0	0	0	0	0	0	0	0	0	0.235625
Ddo	0	0	0	0	0	0	0	0	0.14315	0	0	6.57681
Mettl24	0	0	0	0	0	0	0	0	0.297512	0	0	0
Cdc40	5.11236	2.30094	6.70525	0.696476	4.373	3.2784	21.5896	2.87555	1.90174	0.318769	1.43673	0.613546
Wasf1	69.0057	42.7517	68.4498	86.5247	150.765	36.4712	174.628	71.9978	3.91362	9.64119	25.4626	5.75412
Gpr6	0	0	0	0	0	0	0	0	0	0	0	0
Fig4	3.85006	0.548532	3.06402	0.50367	0	0.903188	0	0.282915	1.70297	0.823542	5.34436	1.42613
Zbtb24	5.30786	0.778291	0.232068	1.16972	3.61991	1.31106	5.23788	1.39594	0.152224	0.287315	3.45081	3.31159
Mical1	3.57729	2.7326	1.88262	1.05191	0.0620147	5.72173	0.414849	3.44683	0	0	1.9289	2.31663
Smpd2	1.9344	0	1.14392	0	0	8.9633	1.82301	2.12078	11.296	6.78353	8.75911	12.2232
Ppil6	0	0	0	0	0	0	0	0	1.34514	0	0	0
Cd164	34.7744	54.0052	44.6512	15.0449	9.23791	91.9395	11.8638	10.2681	18.8828	18.0119	65.36	30.1836
Ccdc162	0	0	0.4788	0	0	0	0	0	1.09938	0	0	0.948893
5730435O14Rik	0	0	0	0	0	0	0	0	0	0	0	0
Cep57l1	1.81757	0	1.65904	1.97423	2.12805	1.51907	0	0.845251	2.19836	3.19606	3.75142	0.739346
Sesn1	4.53648	3.15851	1.17946	2.63862	0	0.285557	0	1.25174	0	2.19094	1.82934	0.801329
Armc2	0	0	0.263821	0	0	0.670829	0.112469	0.0467215	0.388651	0.0542085	0	10.78
Foxo3	0	0	0	0	0	0	0	0	1.19186	0.187443	0	0
Lace1	0.118205	0.0802587	0.790036	0	0.50287	0	1.79377	0	2.41974	6.09408	1.95942	3.54824
Snx3	3.90183	52.4671	9.31069	18.9953	5.64614	42.44	1.72517	10.3936	198.213	32.4443	95.7882	40.9752
Nr2e1	0	0	0.807097	1.05347	0	0	1.03145	0.142833	0.925951	0.914796	0.199877	2.72
Ostm1	19.9975	9.62147	17.4807	23.1126	29.1663	26.6773	0.370726	2.3872	1.42697	42.0015	75.5813	16.0452
Sec63	3.82626	12.2777	7.59345	17.1158	7.04123	14.5383	17.1223	8.73606	9.76799	14.0043	13.522	8.21907
Scml4	0.968451	0	0.146607	0	0	0.0873918	0.163454	0.143792	0.372165	0.0834322	0.0334607	0.680005
Sobp	0	0.235802	0	0	0	0	0	0	0	0	0	0.817176
9030612E09Rik	0	0	0	0	0	0	0	0	0	0	0	0
Pdss2	50.0468	26.0373	26.4736	10.7681	17.0789	24.0528	1.30504	14.2329	20.4421	27.7283	4.00827	35.0194
Bend3	25.0107	14.74	15.9149	11.0477	19.4121	10.0057	11.6854	7.95351	28.8999	22.584	2.91658	1.75646
1700021F05Rik	28.1699	34.8574	21.9778	33.2754	16.6589	60.2818	13.4206	42.8558	35.9822	49.125	28.9643	20.4116
Cd24a	489.19	562.622	1620.34	691.334	866.862	499.23	306.729	1378.95	84.0632	364.496	1720.96	859.175
F830002L21Rik	0	0	0	0	0	0	0	0	0	0	0	0.879444
1700027J07Rik	0	0	0	0	0	0	0	0	3.62711	0	0	1.62426
Qrsl1	2.46204	7.60292	1.36826	3.20063	0	0.193207	0	13.1782	0.899318	0	0.679996	1.62564
Rtn4ip1	9.55652	6.5	16.6283	39.5615	1.67912	1.24154	8.23656	12.2872	2.30585	2.80996	2.28674	2.43929
Aim1	0	0	0.42779	0	0	0	0	0.030318	0	0	0.0422585	0.0679084
Speer5-ps1	0	0	0	0	0	0	0	0	0	0	0	0.600732
Atg5	45.5678	37.4604	31.843	39.2699	57.7387	64.9795	29.5928	24.7885	29.5043	30.8583	68.0259	25.3086
Mir1929	0	0	0	0	0	0	0	0	0	0	102.698	0
Prdm1	0	0	0	0.134564	0	0	0	1.41159	0	0	2.77052	1.77864
Prep	7.27955	16.834	7.66966	16.3928	13.4916	37.6273	24.1327	16.1954	18.2733	6.89969	14.0491	25.1511
Popdc3	0	0	0	5.26875	0	1.03371	0	0	0	0	0	0
Bves	0	0	0	0	0	0.241419	0.181676	0	0	0	0	0
Lin28b	33.1786	21.8275	27.8555	22.2977	13.1999	15.1161	44.5125	24.7387	0.0774798	0.0486149	0.994656	0.187848
Hace1	0.15321	0.730879	0.570346	0.985874	2.0163	4.93046	0.0729127	0.242318	0.896871	0.0704311	0.50811	0.271427
D030045P18Rik	0	0	0	0	0	0	0	0	0	0	0	0
C130030K03Rik	0	0	0	0	0	0	0	0	0	0	0	0
Grik2	0	0	0	0	0	0	0	0	0	0	0	7.451
Ascc3	2.50109	5.33841	3.30897	1.92555	4.84028	2.49322	0.977081	0.811773	3.16371	9.74352	7.71066	9.96679
Sim1	0.0173425	0	0.178317	0.0932458	0.0824954	0.0487587	0.0184003	0.0382182	0.390414	0.017695	0.127851	1.08432
Gp49a	0	0	0	0	0	0	0	0	0	0	0	0.213363
Lilrb4	0	0	0	0	0	0	0	0	0.647729	0	0	0.194372
Fam162b	0	0	0	0	0	0	5.1997	0	0	0	0	0
Gprc6a	0	0	0	0	0	0	0	0	1.20648	0	0	1.82279
Rfx6	0	0	0	0	0	0	0	0	0	0	0.186263	0.149168
4933411G06Rik	0	0	0	0	0	0	0	0	0	0	0	0
Vgll2	0	0	0	0	0	0	0	0	0	0	0	0
Ros1	0	0	0.0285783	0	0	0	0	0	0.112173	0	0	0
Dcbld1	25.9966	21.3795	8.15068	38.0208	10.4718	0.61126	0.0921663	3.36945	96.9166	102.629	62.0777	81.8387
Gopc	2.41792	2.06148	2.40169	3.24359	2.86889	6.95482	4.28658	5.04986	3.53925	10.3094	4.23252	2.38156
Nepn	0	0	0	0	0	0	0	0	0	0	0	0
Nus1	55.0221	39.1181	33.549	32.16	56.4486	37.9397	86.2962	71.4885	66.0508	48.8057	73.1647	38.958
Zfa	0.468656	0	0	0	0.0605748	0	0.243131	0.370347	0.498718	0	0	0.301709
Slc35f1	0.598995	0.685717	3.90729	0.444129	0.216692	0.366729	0.690577	0.38418	0.963603	1.96061	1.31995	4.39728
Gm9766	0	0	0.0816241	0.440784	0	0.138336	17.621	1.47276	0	0.10111	0	0
Gm19395	0	0	0	0	0	0	0	0.862908	0	0	0	0
Pln	0	0	0	0.203377	0	0.159579	0	0	0.876511	0	0	0
Gm20597	0.390675	0.0533648	0.330151	0	0	0.0987666	0.0496831	0	3.69916	0.765673	0.489566	2.86637
Mcm9	8.60019	0.101946	1.55919	1.86497	0.851314	0	7.26145	0.177446	1.97007	0.275012	0.330694	0.397521
Asf1a	19.9604	5.50504	6.12633	7.49708	7.89382	8.30529	2.47655	29.3505	3.6216	0.760862	0.912606	0
Fam184a	1.0992	0.299727	0.545702	0	0.0521431	0	0	0.0579663	0	0	0	0
Man1a	0	1.26888	0	1.61737	4.1324	6.8609	1.41773	0.647854	0.871825	0.753022	1.31709	0.39582
Gm16998	0	0	0	0	0	0	0	0	0	0	0	0
D630037F22Rik	1.72354	0.133921	4.2386	14.4685	1.78869	5.45125	7.92935	6.52568	0.057371	15.0361	0.389847	0.904847
Msl3l2	0.562376	0	0	0.450317	0	0	0	0	0	0	0	0
Gja1	140.404	98.8715	172.139	193.9	171.728	63.8706	103.035	100.734	209.817	500.847	211.092	168.179
4930467K11Rik	0	0	0	0	0	0	0	0	0	0	0	0.858992
Hsf2	57.129	38.8842	63.407	48.9143	58.5427	37.8101	88.3821	87.8555	141.99	104.444	83.5988	88.1533
Serinc1	7.77532	10.3647	9.9625	13.0605	11.8387	18.1738	9.61911	11.1408	2.24463	32.4778	5.20139	5.60715
Pkib	0.0636248	0.111725	0.238555	0.146458	0.0194281	0	0.241474	0.194451	0.558995	0.25055	0.18091	1.652
Fabp7	0	1.54172	1.36151	6.96375	0	9.21599	6.03769	1.07541	0	0	0	0
Smpdl3a	0	0	0	0.136538	0	0	0.645375	0	0	0	0	0.600931
Dux	0	0	0	0	0	0	0	0	1.30909	0	0	1.31499
Gm4981	0	0	0	0	0	0	0	0	0	0	0	0
Gcc2	12.1836	0.835731	3.22533	2.99257	11.6487	2.87199	11.5457	7.09906	3.45342	6.77816	7.67781	1.86162
Lims1	38.0779	16.4873	44.1082	71.4891	40.1224	23.4819	26.3229	54.6	32.7558	79.621	94.2999	46.0332
Ranbp2	8.45029	4.17428	7.24287	18.0812	3.14433	7.72171	10.6343	7.79562	4.18441	3.52373	5.65977	6.24347
Ccdc138	1.32688	0.573192	7.3444	3.77229	27.7912	0.455365	0.91506	1.42559	0.529106	7.32994	0.1333	1.70362
Edar	0	0	0.0587328	0	0	0	0	0.249521	3.69464	0	0	2.51547
BB019430	0	0	0	0	0	0	0	0	0	0	0	2.94884
Sh3rf3	0	2.1577	0.0368052	0.278402	0	0	3.3428	0.11735	0.361325	0	0	0.788586
2013-09-10	10.0498	6.6657	13.1051	7.77952	72.01	2.50043	58.083	10.4073	0.512621	32.1659	13.3015	3.71455
Sowahc	15.8166	5.30858	3.61161	7.85579	0.817474	12.5665	31.9646	17.3684	0.373441	41.1462	0	5.31581
P4ha1	1.71603	7.50742	1.06503	6.27103	7.07295	6.6796	10.3488	5.4305	34.5347	42.986	30.9861	15.2067
Pla2g12b	0	0	0	0	0	0	0	0	49.0904	25.4935	18.4252	32.2728
Oit3	0	0	0	0	0	0	0	0	0	0	0	0.961089
Ccdc109a	52.7855	14.2167	7.92371	43.039	34.7082	17.3033	36.6002	0.323513	27.1352	27.0679	81.2237	25.0067
Micu1	0	0	2.14886	0	0.652653	2.31734	2.74356	1.76153	6.34999	8.1231	0.727277	3.25064
Dnajb12	0.518064	0.46675	0.511252	2.62139	0.243834	1.73246	0	0	5.2965	7.96289	7.05779	0.607216
Ddit4	0.731349	3.20931	0.405721	0	0.128979	0	0	0	0	0	1.00973	0.321193
Anapc16	2.15127	0.160576	0.352395	3.8018	0	0.298454	0.897611	0.559437	3.83487	4.41818	2.11111	0.418051
Ascc1	1.91045	7.57565	14.2788	1.86038	0.746981	1.59304	0.59918	1.8257	1.85861	9.21261	2.5784	1.86016
Spock2	0.937955	2.81379	0.59246	0.128214	3.13783	0.0329131	0.256314	0.590905	2.10161	0.64246	0.611072	3.80777
Chst3	0	0.0318437	0.173803	0.375633	0.0332302	0.117856	0.511395	0.0831286	0.102364	0.0642074	0.342305	2.13278
Psap	13.0562	9.18083	13.0443	5.74626	7.9482	9.74445	4.16513	5.37328	3.54801	2.23359	4.72443	14.4882
Cdh23	0	0	0	0.0614037	0	0	0	0	0.74293	0	0	0.451035
4632428N05Rik	0	0	0.0441529	0.0477076	0	0.0748464	0	0	0	1.52458	0	0.210189
Gm17455	0	0	0	0	0	0	0	0	0	0	0	0
Slc29a3	0.546178	4.92288	2.68751	0.615998	7.39508	6.21253	1.87498	0.346176	2.66561	2.96067	5.67663	7.18903
Unc5b	14.3388	19.216	6.04308	8.89235	3.74262	11.6149	8.39367	1.81084	9.18158	4.19699	15.2905	7.92549
Pldi	0	0	0	0	0	0	0	0	0	2.63921	0	0
4930565A17	0	0	0	0	0	0	0	0	0	0	0	0
Pcbd1	0	0	4.73236	7.81572	1.19844	0	0.80009	0	47.8101	40.677	26.254	26.8569
Sgpl1	32.0847	84.5032	23.8976	9.63989	58.7853	57.7554	32.1564	18.0146	48.4993	180.24	77.9891	25.3311
Tbata	0	0	0	0	0	0	0	0	2.1641	0	0	0
Adamts14	0	0	0.0617106	0	0	0	0.0526201	0.0874369	0.161592	0.101404	0.0203384	0.923116
Prf1	0	0.0995648	0.108982	0	0	0	0	0	0.429665	0.135469	0	0.258996
Pald1	30.0942	36.9093	32.874	13.4143	24.1137	0.766855	4.6277	11.0541	2.76549	0.0620197	4.47591	7.29726
Nodal	9.50113	0	4.26943	0	0	0	0	0	0.210378	0	0	0
Eif4ebp2	46.965	15.4059	8.88114	30.678	8.22959	13.7579	3.23672	12.6407	18.025	16.7552	19.1229	16.8774
Lrrc20	0.225991	0.575675	0.753458	0.362621	0.561054	0.711291	0.765832	1.36596	2.04384	0.416037	1.70664	2.82296
Npffr1	0	0	0	0	0	0	0	0	0	0	0	0
Ppa1	124.693	157.637	76.59	86.5483	101.213	148.525	82.237	114.349	71.2935	56.3792	78.0936	42.7262
Sar1a	121.394	214.106	132.808	125.891	137.311	296.042	148.131	98.4822	129.724	152.415	167.13	104.597
Tysnd1	0.523561	1.33157	0.48563	0.209761	0.185425	1.81053	0.248015	0.412153	1.14801	0	0	0
Aifm2	0	0	0	0	0	0	0.197503	2.33052	2.08117	0.19377	0	0.16437
H2afy2	0	8.29227	3.5375	1.78221	5.17517	19.3808	23.9974	7.626	6.8605	0	0	0.840503
Mir5108	0	0	0	0	0	0	0	0	0	0	0	0
Col13a1	0	0	0	0	0	0.894695	0.289053	0.0800556	1.63222	0	0	1.79364
Gm5424	0.401464	0	0	0.08003	0	0	0	0.07855	1.46501	0.926435	0	1.05639
2010107G23Rik	0	1.43823	0	0	0	0	0	0	2.33225	1.1457	22.148	4.98972
Neurog3	0	0	0	0	0	0	0	0	0	0	0	0
Tspan15	1.48686	0.612383	1.61324	1.91043	0.573326	1.03605	2.24334	2.81048	11.7673	2.46777	1.26863	22.7149
Tacr2	0	0	0	0	0	0	0	0	0	0	0	0
Hk1	11.9789	3.5523	1.44858	0	0	1.86819	0	0	0.309397	0	0	0.374685
2210417K05Rik	0	0	0	0	0	0	0	0	0	0	0	0
Hkdc1	0	0.0569301	0	0	0	0	0	0	0.856187	30.7479	34.8351	7.25222
Supv3l1	28.4445	8.71973	6.94571	2.90025	8.04539	10.9861	6.50419	13.0686	9.48442	14.8193	0.965023	3.3026
4930507D05Rik	0	0	0	0	0	0	0	0	0.20001	1.26055	0	0
Vps26a	112.48	66.5075	78.8176	61.4219	77.8248	54.7767	67.2334	60.1417	509.623	957.361	1145.62	361.258
Srgn	0	0	0	0	0	0	0	3.62291	4.19946	33.4781	17.908	3.1254
2510003E04Rik	5.89525	7.3506	3.03736	0.868278	5.20273	4.23908	1.02679	2.84383	9.14732	8.19691	5.71699	9.55813
Ddx21	150.902	176.877	146.084	236.789	113.005	222.924	142.613	162.124	74.9975	30.5496	124.595	36.6289
Ddx50	14.9321	9.73598	18.9212	32.9796	35.7106	9.99275	52.0391	32.0322	13.5159	27.6032	37.4555	15.2753
Stox1	0	0	0	0	0	0	0	0	0	0	0	0.50129
Ccar1	93.0777	54.9496	117.39	127.56	139.696	111.39	96.0953	109.354	51.7529	58.5151	87.0575	40.5807
Tet1	67.181	27.7442	47.1096	24.966	20.121	10.7691	12.5947	44.5969	12.9738	21.8216	5.94411	11.9029
Slc25a16	16.8717	0.126861	5.26902	24.1891	20.5952	30.4343	20.2884	0.0736111	6.00018	0.857467	2.47276	2.30887
Dna2	4.55465	2.34127	5.01037	4.90574	1.94504	2.30018	0.867507	1.49697	4.71782	3.92906	3.87333	1.49044
Rufy2	4.04321	2.01003	7.75895	6.65242	6.81041	1.07953	5.85509	4.68894	4.39575	7.22106	8.03443	11.0639
Hnrnph3	69.5888	56.9347	35.8825	105.355	80.1723	30.49	51.3178	81.2459	56.5272	16.8568	23.5876	19.3057
Pbld2	0	0	0	0	0.0960842	0	0	0	0	0	0.749708	0.239281
Pbld1	11.4712	10.5057	19.5517	17.6213	10.6438	11.0473	25.9523	12.3819	65.7179	57.7841	36.5144	50.727
Atoh7	0	0	0	0	0	0	0	0	0	0	0	0
Mypn	0	0	0	0	0	0	0	0	0.479243	0	0	4.55039
Herc4	6.33133	4.99011	6.21551	7.17828	3.27679	4.72289	13.0847	4.95189	4.42268	1.12435	2.62477	1.91261
Sirt1	21.9371	9.68871	15.5548	10.2674	4.13251	9.26047	15.3478	12.3311	28.9654	14.1956	11.1521	6.09369
Dnajc12	0	1.99433	0	0.787089	1.18495	0	4.18072	1.75463	7.22059	1.8278	1.36654	10.3275
Ctnna3	0	0	0	0	0	0	0	0	0.116631	0	0	4.76742
Lrrtm3	0	0	0	0	0	0	0	0	0	0	0	0.266516
1700023F02Rik	0	0	0	0	0	0	0	0	0	0	0	0
Reep3	36.6571	18.17	38.8126	16.4101	19.266	32.0063	24.4965	24.4917	57.6327	16.8548	74.9221	22.1987
Jmjd1c	16.5791	35.9112	19.4009	3.40047	2.58252	4.31008	1.70719	5.4861	19.207	13.1575	17.4006	17.4407
Nrbf2	2.39522	2.42807	4.6857	4.23784	2.65765	9.6558	10.3386	0.40269	0	3.78657	6.23652	1.50416
Egr2	1.9817	30.3258	18.1226	0	0	0	0	0	0.289878	1.18514	0	3.15404
Ado	69.7642	36.1483	40.0584	44.8979	54.1028	41.4786	125.531	42.7646	34.8944	78.9711	4.0821	10.2231
Zfp365	0.271026	0	0.302846	0	0	0	0	0	0	0	0	0.360367
Rtkn2	4.41667	32.7165	17.9326	0.207275	0.838038	0.340691	0.128482	0.232907	0.763117	0.417311	0.406887	1.2718
Arid5b	0	1.04863	0.0477183	0.154674	0	0	0	0	23.4371	10.0646	2.97379	10.5621
4930545H06Rik	0	0	0	0	0	0	0	0	0	0	0	0
1700040L02Rik	0	0	0	0	0	0	0	0	0	0	0	0
Tmem26	0	0	2.41011	0	0.32331	0	0	0	0	0	0	0
Rhobtb1	0	0	0.0498771	0	0	0	0	0	0.686172	6.95555	0.296139	1.42479
Cdk1	17.2962	21.8393	13.1627	21.0776	17.7598	15.5642	15.5457	15.1099	3.76464	10.8946	11.265	3.6402
Ank3	62.9195	67.4454	10.6537	6.92798	3.56141	0.161997	12.8038	0.0677161	2.65726	0.490119	0.0472079	3.79883
Ccdc6	230.819	420.361	281.948	100.177	96.1926	196.677	88.9386	80.8979	148.717	223.671	51.0205	107.034
2310015B20Rik	0	0	0	0	0	0	0	0	0	0	0	0
Slc16a9	0	0	0.0607483	0	0	0	0	0	5.13561	0	2.3458	10.4067
Fam13c	0	0.182005	0.320671	0	0.0633639	0	0	0	0.130391	0	0	0.157728
Phyhipl	0.216957	0.294875	0.161214	0	0.230925	0	0	0	0.15865	0	0	0.191695
D630013N20Rik	0	0	0	0	0	0	0	0	0	0	0	0
Bicc1	0	1.15877	0.633291	0	0	0	0.989086	1.49418	4.84449	3.22048	2.50991	3.84974
C730027H18Rik	0	0	0	0	0	0	0	0	0	0	0	0
Tfam	68.4925	62.2511	31.0311	81.0188	80.9958	96.8051	38.6173	45.0595	72.343	15.6908	27.1182	18.0676
Ube2d1	5.05276	3.54794	3.08046	2.974	14.3709	0.823941	2.47893	10.2998	1.6027	3.24648	2.66827	3.07843
Cisd1	3.48566	7.42176	12.7615	4.67672	0.970907	17.7172	0.324249	5.65916	14.7093	32.3274	14.2253	35.6603
Ipmk	1.21383	2.77525	3.22674	4.12453	0.865119	1.46756	0.855671	4.55823	1.93183	2.52122	3.03436	5.24576
1700049L16Rik	0	0	0	0	0	0	0	0	0	0	0	0
Zwint	14.2564	11.7888	8.53938	13.3908	9.17355	5.56632	10.1738	12.6363	11.475	29.3964	18.9313	12.4966
A330049N07Rik	0	0	0.338525	0	0.107674	0	0	0	0.444975	10.8058	0.6729	5.76506
Pcdh15	0	0	0.086547	0	0	0	0	0	0.0849786	0	0	1.3278
Rtdr1	0	0	0	0	0	0	0	0	1.19101	0	0	0.475
Gnaz	0	0.331974	0	0	0	0	0	0	0	0	0	0
Rab36	0	0	1.09166	0	0	0	0	0	0.330612	0	0.249854	0.199684
Bcr	11.1771	15.0414	18.5593	0.94671	0.558351	0	3.61151	3.27642	7.45189	23.0474	7.69456	18.077
Specc1l	7.51955	14.7077	11.9887	23.5241	8.44481	8.02261	6.368	11.4383	7.57036	6.7775	17.9799	5.09088
Adora2a	0	0	0	5.44998	0	0	0	0	0.171307	4.20624	0	12.2061
Gm5779	0	0	0.274877	0	0	0	0	0	3.82801	0	0	2.6025
Upb1	0	0	0	0	0	0	0	0	0	0	0	0.383608
4933407G14Rik	0	0	0	0	0	0	0	0	0	0	0	0
Gucd1	2.12256	5.84218	1.65306	0.243477	1.00467	0	2.88007	0.957191	2.21764	1.48801	10.0541	8.757
Snrpd3	303.464	379.408	330.54	254.089	290.654	384.057	287.258	340.608	247.661	92.7085	234.108	279.499
Fam211b	0.47566	0.0487357	0.231743	0.204907	0.296716	0	0.815038	0.21579	1.87519	0.844971	0.761863	4.57068
Ggt1	0	0.810104	0	0	0	0	0	0	1.74827	24.5323	0	0.526839
Ggt5	0	0	0	0	0	0	0	0	0	0	0	0.123736
Susd2	0	0	0	0	0	0	0	0	0.148654	0	0.224653	0
Cabin1	5.69756	3.09101	2.74971	0.520802	1.59911	2.0665	0.398995	0.452034	2.83728	1.84862	1.42812	4.38748
Ddt	10.737	12.7156	32.2822	2.93365	6.45581	0	4.01829	2.86335	31.0661	175.575	26.412	18.2167
Gstt3	0	0.769992	0.120454	0	0	0	0	0	3.80155	0.149948	1.07804	7.15447
Gstt1	12.7839	70.9927	0	0	0	0	0	0	0.465346	7.40327	0	3.33261
Gstt4	0	0	0	0	0	0	0	0	0	0	0	1.21179
Gstt2	1.61601	8.69106	2.72415	0.734785	0	2.01884	1.0844	1.26158	1.01029	0.213301	1.01954	0.40402
Mif	33.9387	78.1894	73.4246	29.4485	25.9034	50.7014	38.4419	48.2133	60.4796	22.37	31.7637	55.9731
Derl3	0	0	0.350309	0	0	0	0	0	0	0	0.524613	0
Smarcb1	11.5734	3.71226	9.95974	10.1439	7.22345	29.9453	6.97549	7.28256	1.108	1.5756	5.02906	6.21595
Mmp11	0	0	0.0989353	0	0	0.838289	0	0	0	0	0	0.235176
Chchd10	0	0.236845	0	0	0	0	0	0	0	0.991273	1.5714	1.23452
Vpreb3	0	0	0.461771	0	0	0	1.16574	0	0	0	0	0
Gm5134	0	0	0.077212	0	0	0	0	0	0.151939	0	0	0.550906
Zfp280b	183.963	77.4297	137.993	171.86	56.9911	229.905	195.113	110.682	227.352	85.5752	91.9025	169.503
Slc5a4b	0	0	0	0	0	0	0	0	0	0	0	0.497622
Slc5a4a	0	0	0	0	0	0	0	0	0	0	0	1.2943
Prmt2	14.8297	9.18122	11.2646	3.18531	1.68623	55.5478	9.42851	1.96994	2.20126	4.61819	0.977031	0.259473
Mir678	407.479	85.7258	207.311	0	71.9438	1.51083e-100	143.167	0	317.202	0	0	0
S100b	0	0	0	0	0	0	0	0	0.271264	0	0	0.65258
Dip2a	0.447705	0	0.23379	0	1.34102	0.226478	0.2991	0.106499	0.786768	0.534568	0	0.556621
Pcnt	8.07612	21.3384	5.56654	11.5072	2.83051	5.24299	5.54097	7.35148	13.4776	16.0232	8.40797	10.2582
1700094J05Rik	0.335067	0.892841	0.982193	5.55859	0	0.831512	0	1.03734	1.95086	5.59116	5.91392	1.74485
2610028H24Rik	1.04329	0.0783208	0	0.13891	0	0.218037	0.656557	0	1.5237	0.561274	0.192067	1.06987
Mcm3ap	3.92205	7.2495	4.3888	8.26386	1.30321	1.69095	6.33797	3.14529	0.652687	0.65496	0.0985654	4.03717
Ybey	52.9351	26.5296	39.5499	17.7069	14.3059	21.7695	38.8177	49.1316	82.7139	39.4596	42.0505	162.598
Lss	18.9853	6.94089	4.21478	3.1869	3.28776	8.09613	5.56542	3.95288	8.01435	0.782019	0.313204	0.50129
4930483K19Rik	0.259653	0.348229	0	0	0	0	0	0	0	0	0	0
Spatc1l	0	0	0	0	0	0	0	0	0	0	0	0.834689
Ftcd	0	0	0.0810174	0	0	0	0	0	0	0	0	0
Col6a2	0	0	0	0	0	0	0.0740525	0	0.11387	0	0.258051	0.137836
Col6a1	0	0	0	0	0	0	0	0	0	0	0	2.32094
Pcbp3	1.93394	0	0.819672	0	0	0.347251	0.523179	1.08678	0.201901	0	0.152632	0
Gm10787	0	0	0	0	0	0	0	0	0	0	0	0
Slc19a1	0.930302	0.540712	1.41573	0	1.41183	3.50908	0	1.77825	0	4.0395	3.5244	1.64076
Col18a1	19.8851	7.56345	3.17638	0.503386	3.15742	0.430763	0.0541669	1.44013	1.33089	0.678635	0.879442	7.35924
Gm10941	2.2162	0.336168	2.65366	1.33298	0.140939	1.78097	5.87238	2.04352	1.44907	0.477753	6.02065	15.917
Pofut2	73.3982	55.5341	28.3782	26.42	54.8435	66.7822	34.8207	21.0613	62.434	77.0716	48.2422	55.5371
Adarb1	2.76861	2.71185	3.32176	1.88684	0.74758	2.4586	1.96032	3.21903	7.74282	4.64282	4.77351	16.009
Gm17769	0	0	0	0	0	0	0	0	0	0	0	0
1810008A18Rik	10.4258	14.8181	3.55143	0.786717	5.47703	2.16052	8.37273	2.70544	4.48325	1.35524	0.813253	3.89705
Itgb2	0	0	0	0	0	0	0	0	0.902844	0.0946649	0	0.181876
Pttg1ip	7.86757	2.62216	6.7276	6.73042	6.61051	10.7301	2.77883	3.46341	19.8818	33.0395	10.9035	28.4563
Sumo3	58.6579	44.6803	36.2097	15.3932	13.6088	30.7577	16.9599	34.1023	32.7728	9.43967	25.2964	34.3116
Ube2g2	14.6744	12.3128	27.6388	31.9188	5.62044	18.4262	17.057	14.2931	5.13693	17.4692	27.3576	15.8808
Mir1930	0	0	0	0	0	0	0	0	0	0	0	0
Gm19402	0	0	0	0	0	0	0	0	0	0	0	0
Gm10272	0	0	0	0	0	0	0	0	0	0	0	0
Gm10024	0	0	0	0	0	0	0	0	0	0	0	0
Gm10142	0	0	0	0	0	0	0	0	0	0	0	0
Krtap12-1	0	0	0	0	0	0	0	0	0	0	0	0
Gm10100	0	0	0	0	0	0	0	0	0	0	0	0
Gm3238	0	0	0	0	0	0	0	0	0	0	0	0
Gm19668	0	0	0	0	0	0	0	0	0	0	0	0
Gm2696	0	0	0	0	0	0	0	0	0	0	0	0
Krtap10-4	0	0	0	0	0	0	0	0	0	0	0	0
Krtap10-10	0	0	0	0	0	0	0	0	0	0	0	0
Gm10318	0	0	0	0	0	0	0	0	0	0	0	0
Gm3285	0	0	0	0	0	0	0	0	0	0	0	0
1700009J07Rik	0	0	0	0	0	0	0	0	0	0	0	0
Lrrc3	4.12154	3.87333	7.86764	1.42486	4.44731	2.79322	4.88489	10.1472	17.2221	5.27747	12.3918	40.6167
Trpm2	0.267299	0	0.0759909	0	0	0.12227	0	0.0693994	0.822303	1.19961	0.0859881	1.57072
1810043G02Rik	16.3367	8.45656	26.9895	31.4506	8.8363	5.915	27.0557	44.6792	36.8437	13.061	18.2447	22.0048
Pfkl	160.052	164.174	101.018	45.9952	71.9155	81.6729	50.6736	85.5627	48.1013	47.737	21.8359	49.4075
Aire	0	0	0	0	0	0	0	0	0	0	0	0
Dnmt3l	0	6.23657	1.77669	0	0	0.463098	0	0.579259	0	0	0	0
Icosl	5.80108	2.33634	9.89902	0	0	0	0	0	0	0	15.0785	0.379703
D10Jhu81e	1.85771	0	0	0.923786	0.815889	0.290073	0	0.181264	0.677463	0.643688	0	1.62539
Pwp2	10.6999	10.7611	10.6973	5.05618	2.92796	11.8994	9.1173	14.5584	6.02291	4.60895	8.51996	2.3864
Trappc10	0.340677	0.310105	2.6242	1.09762	0.364095	1.50675	0.433074	1.30432	7.3154	4.69535	3.45283	3.22399
Agpat3	1.27072	0.692289	3.15205	0.204304	2.83058	11.1127	0.886334	1.07115	19.709	14.4129	9.83261	14.3984
Rrp1	234.933	233.942	171.996	201.854	112.329	238.077	120.581	196.124	162.503	124.851	124.033	129.782
Cstb	0	27.0706	6.00302	3.97222	1.74812	55.4438	5.82869	2.42285	25.065	5.40854	29.6632	5.44051
Pdxk	34.3185	79.948	50.2626	0.907499	32.2601	59.2005	70.9286	39.8127	11.8283	61.7335	44.9021	30.4843
Ilvbl	21.808	0.522138	1.14247	0	0	15.8115	1.21564	5.15138	9.37668	9.7464	0	0.678997
Syde1	0	0	0	2.4269	0	8.06389	0.168899	3.22763	0	0.408459	0	0.314394
Olfr1357	0	0	0	0	0	0	0	0	0	0	0	0
Casp14	0	0	0	0	0	0	0	0	0	0	0	0
Ccdc105	0	0	0	0	0	0	0	0	0	0	0	0.31444
Slc1a6	0	0	0	0	0	0	0	0	0	0	0	0
Olfr1356	0	0	4.86137	0	0	0	0	0	0.50849	0	0	0
Olfr1355	0	0	0	0	0	0	0	0	0	0	0	0
Olfr1354	0	0	0	0	0	0	0	0	0	0	0	0
Olfr8	0	0	0	0	0	0	0	0	0	0	0	0
Olfr1353	0	0	0	0	0	0	0	0	0	0	0	0
Olfr1352	0	0	0	0	0	0	0	0	0.402171	0	0	0
Olfr1351	0	0	0	0	0	0	0	0	0	0	0	0
Olfr57	0	0	0.447102	0	0	0	0	0	0	0	0	0
2610008E11Rik	12.0757	0.930576	12.0954	7.19299	4.66224	6.2887	14.426	11.1219	0.199722	0.250836	8.52306	3.62839
Vmn2r80	0	0	0	0	0	0	0	0	0	0	0.0421234	0
Vmn2r81	0	0	0	0	0	0	0	0	0	0	0.0328519	0
Vmn2r82	0	0	0	0	0	0	0	0	0	0	0.0420194	1.8133
Vmn2r83	0	0	0	0	0	0	0	0	0	0	0	0
Ppap2c	2.62739	0.126644	2.77549	0	0.132338	0.470231	1.7695	0.735187	0.548021	6.58	2.07275	4.61381
Mier2	0	1.17947	1.20394	0.928739	0.16422	13.2625	0.219671	3.37666	0.507917	0.319754	1.53545	0
Theg	0	0	0	0	0	0	0	0	0	0	0	1.91932
C2cd4c	0	0	0.128098	0	0	0	0	0	0	0	0.237322	0
Shc2	0.0731251	0.0996991	0.490099	0.176497	0.260168	0	0.226269	0.260301	0.428096	0	0.0808404	0.388753
Odf3l2	0	0	0	0	0	0	0	0	0	0	0	0
Madcam1	0	0	0	0	0	0	0	0	0	0	0	0
Tpgs1	0.595221	5.96719	0	0.471431	0.416133	4.44216	0	0	0	0.826694	0	0
Cdc34	141.303	79.7152	43.1927	48.1995	20.5718	35.6331	7.82218	29.35	82.1911	32.7205	91.2444	86.1156
Gzmm	0	0	0.182888	0	0	0	0	0	0	0	1.09617	5.6401
Bsg	46.2813	5.88107	10.1034	1.07227	14.2064	15.4314	6.33043	11.9238	14.0835	12.4427	6.44464	31.8394
Hcn2	0	0	0	0	0	0	0	0	0	0	0	0
Polrmt	4.24026	6.35706	2.69771	2.29435	2.85176	6.42125	3.37532	3.90176	0.112826	0.779716	0	1.09262
Fgf22	0	0	0	0	0	0	0	0	0	0	0	0
Rnf126	0.868404	0.438375	1.60248	0.345829	0.458215	0	1.83773	0.509039	0.316784	0.200501	17.9792	8.37133
Fstl3	0	0	0	0	0	0	0	0	0	0	0	0.273492
Prss57	0	0	0	0.0880875	0	0	0	0	0	0	0	1.16373
Palm	0	0.800556	0.78803	0.189119	0.835993	0.741944	0	0.18583	0	0	0	0
9130017N09Rik	0	0	0	0	0	0	0	0	0	2.93766	0.542408	0.216598
E130317F20Rik	0.161711	0	0.421284	0.260066	0.114998	0	0.307722	0.383508	0.354956	0	0	0.57278
BC005764	0.187311	2.03931	0.626901	0.0752411	0.266135	6.13913	2.31431	6.06447	7.28066	0.442794	2.48446	1.49125
Ptbp1	109.046	104.305	69.8548	34.3661	26.5035	86.801	43.6827	66.9486	165.704	75.6198	10.6386	47.124
Prtn3	0	0	0	0	0	0	0	0	0	0	0	0
Elane	0	0	0	0	0	0	0	0	0	0	0	0
Cfd	0	0	0	0	0	0	0	0	0	0	0	0
Med16	14.2926	17.8713	23.7539	13.2582	6.04106	13.0569	25.4956	26.9171	61.3328	24.4091	29.2214	121.446
R3hdm4	4.36202	10.6609	23.8484	14.6153	11.6121	36.1989	23.7679	19.6179	44.3553	10.0554	49.2968	21.8356
Kiss1r	0	0	0	0	0	0	0	0	0	0	0	0
Arid3a	0	1.17361	0.880942	1.99036	0.842049	2.91887	1.84385	5.27663	4.56087	1.48027	11.3421	1.23917
Wdr18	6.66492	15.5606	16.6407	7.82874	6.78113	11.1562	4.25239	14.2898	5.5294	2.8373	4.06808	6.50873
Grin3b	0	0.0607337	0	0	0	0	0	0.21144	0	0	0	0
ORF61	0	0	0	0	0	0.169601	0	1.06165	0	1.24266	0.894395	0
Cnn2	2.57746	3.36739	1.27185	8.64936	8.37107	10.1283	1.29785	31.5444	0.7529	0	2.08786	0.302121
Abca7	0	0	0	0	0	0	0	0.0341837	0.505013	0	0	0
Hmha1	0	0.45585	2.2415	2.6905	1.844	4.74914	5.57093	6.81073	0	0	0	0.130579
Polr2e	71.7544	64.5662	47.5079	27.9588	34.5873	174.425	52.0617	30.7226	33.2132	15.9378	32.83	10.9093
Gpx4	0	6.48374	3.96528	10.8263	1.50808	1.34263	12.7581	9.20825	37.3184	40.8971	14.345	45.6887
Sbno2	0.867303	0.0422736	0.323158	0.548691	0.132363	0.704313	0.531341	1.07912	0	0.626239	1.9178	0
Stk11	13.3634	36.5764	12.8436	9.13973	13.4585	15.0644	47.507	22.8783	3.06587	3.1709	0	13.071
Dos	47.7016	45.1965	48.3738	51.0536	41.2637	55.8264	40.5761	85.9305	35.7443	21.8432	68.8386	36.1862
Atp5d	22.2133	58.3156	28.7703	18.0869	18.489	51.8643	52.438	14.9022	69.9241	37.5068	14.8595	47.9311
Midn	106.92	162.509	280.92	149.697	148.871	122.079	177.508	171.682	135.965	43.5407	195.768	278.13
Cirbp	15.8167	22.2475	11.6476	10.943	29.7048	0	41.1378	1.3913	1.11584	2.35889	58.8545	9.80333
1600002K03Rik	0	4.13698	14.9871	2.2394	6.31071	37.3222	4.20979	10.9362	20.8701	5.92384	1.90378	5.89226
Efna2	3.24851	0.287109	1.57108	1.01782	0.899655	1.41989	12.701	1.77742	0	0	0	0
Mum1	34.5867	11.3315	15.6351	6.20595	17.3726	6.61314	5.16395	18.7001	2.22797	1.53381	2.95193	6.19713
Ndufs7	15.5567	28.553	26.3824	15.8639	6.50348	43.4853	16.9294	17.68	79.3707	35.1153	33.7639	38.0544
Gamt	0	0	0	0	0	0	0	0	0	0	0.789754	0
Dazap1	4.78781	7.76383	11.4021	3.25125	10.7786	7.29094	1.92201	2.96598	3.18025	2.27258	9.29733	3.57881
Rps15	1458.1	1531.05	2329.19	1010.27	1272.35	1036.19	886.691	1648.59	1066.77	550.619	1090.94	1328.86
Apc2	0.435372	0	0	0	0	0	0	0	0	0	0	0
2310011J03Rik	0	2.76223	1.51334	1.78188	2.75519	0	8.596	4.51896	0	0.343273	0.205467	0.980166
Pcsk4	0	0	0	0	0	0	0	0	0	0	0	0
Reep6	0	0	1.04636	0	0	0	0	0	26.5959	4.42472	4.85428	20.166
Adamtsl5	0	0	0	0	0	0	0	0	0	0	0	0.587153
Plk5	0	0.0966277	0	0	0	0	0	0	0	0	0	0
Mex3d	0.269044	0.793598	0.733881	3.31516	1.657	1.47004	3.06949	5.1715	0.656048	2.22717	1.58608	0.793569
Mbd3	25.9633	9.74179	20.4884	24.2921	23.3878	9.77773	11.7724	22.6219	25.078	16.0343	26.0866	17.4725
Uqcr11	46.8729	65.4195	74.7093	13.3445	54.4215	55.6607	35.7527	61.7707	142.037	65.1938	116.534	89.1697
Tcf3	13.7804	12.6288	22.5424	29.4625	35.7178	8.43376	27.8861	25.333	1.42157	10.6433	18.0641	5.14842
Onecut3	0	0.125453	0.323473	0.148027	0.196401	1.04506	0.175203	0.194087	1.86848	0.897576	0.0677503	1.83614
Atp8b3	0	0	0	0.735874	0	0	0	0.516854	0.0955809	0	0	0
Rexo1	4.36168	14.3703	2.68276	1.14198	1.08788	2.54953	1.55973	3.36927	0.638613	1.10202	1.14537	2.70927
Klf16	69.5166	145.019	143.497	48.9738	92.4566	49.7349	36.8496	44.4309	112.594	94.0779	180.907	133.655
Fam108a	2.33861	6.87132	2.0406	1.35507	4.63838	7.44556	4.6008	1.49602	3.72298	3.14106	7.74711	8.19725
Adat3	0	0	0.329416	0	0	16.1826	1.67877	0	0	0	0	5.4726
Scamp4	1.18807	0.688288	1.00514	1.08503	2.7566	20.0109	2.88489	3.12963	14.8741	17.9986	1.87482	4.17853
Csnk1g2	22.7423	16.483	12.6899	4.14273	9.05918	24.1392	4.7059	8.03538	6.78308	1.34326	4.6208	5.05636
Btbd2	16.1937	13.8523	3.38893	4.43941	5.57841	4.15512	7.55502	2.22	1.98588	0.267633	1.60767	0
Mknk2	68.136	49.9317	36.2435	55.6532	86.8844	100.334	70.1958	64.6614	115.752	63.6496	136.679	30.2586
Mob3a	3.35427	7.368	6.0637	10.4962	0	9.43197	0.74271	8.72765	9.48345	0	7.90824	55.5048
Izumo4	0	0	0	0	0	0	0	0	0	0	0	0.62508
Ap3d1	14.9389	12.889	7.01493	4.79225	4.02264	4.75654	6.01937	9.52135	13.7798	18.4714	14.0997	11.8493
Dot1l	81.1579	72.4919	51.3645	44.274	44.097	61.852	53.8933	61.7011	101.001	49.3651	85.3035	63.2757
Plekhj1	117.173	177.853	77.1203	48.4603	204.51	190.544	143.226	164.177	161.948	95.4163	180.686	102.121
Sf3a2	0.736701	0.37297	1.49841	1.17622	2.33837	0.692367	0.694822	1.87643	0.268927	0	0	0.647019
Amh	0	0	0	0	0	0	0	0	0	0	0	0
Jsrp1	0	0	0	0	0	0	0	0	2.98687	0	0	0
Oaz1	376.586	247.207	354.453	286.456	261.393	361.29	413.864	202.853	416.04	144.902	292.552	196.55
Oaz1-ps	5.35342e-05	0.000215427	6.1406e-05	2.89691e-06	1.10417e-05	53.2452	3.53245e-06	1.26264e-05	0.000609275	1.005e-05	3.42101e-06	0.000107471
Mir1982	0	0	0	0	0	0	0	0	0	0	0	0
Lingo3	0	0.115452	0.315397	0	0	0	1.12875	0	0	0	0	0
Lsm7	39.0704	53.0489	61.8707	55.7795	77.5138	58.9319	60.2793	50.8196	36.1248	20.22	32.681	27.7863
Sppl2b	0.718271	0	0.381368	0.4943	0.364219	1.55126	1.36428	0.32387	0.150084	0	0	1.99548
Tmprss9	0	0	0	0	0	0	0	0	0.246782	0	0	0.298606
Timm13	29.4122	36.2664	32.8609	21.8924	22.644	24.2268	15.0091	22.901	55.5095	35.7038	31.595	22.4634
Lmnb2	9.25708	19.3804	6.7592	5.21546	4.36621	8.61972	8.14525	2.32422	3.4178	2.30745	0.478161	0.306297
Gadd45b	0	0	0	0.200831	0	0	0	0.19698	0	0.934871	1.95324	0.441618
Gng7	0	0	0	0	0	0	0	0	0	0	0	0
Diras1	0	0	0	0	0	0	0	0	0	0	0	1.7807
Slc39a3	0	0	0.0626028	0.946795	0	1.0611	0	0	0.246183	0	0	0
Sgta	13.8724	16.5603	7.2755	4.36372	9.14569	17.6115	4.71556	12.2446	15.9412	7.61452	16.3588	5.21368
Thop1	6.07805	11.6055	5.02576	4.7838	4.06674	12.1265	1.1968	4.15841	2.85084	0.211131	2.15452	1.41787
Creb3l3	0	0	0	0	0	0	0	0	11.1132	18.5911	6.8073	26.5891
Map2k2	10.5604	8.27447	6.81227	4.6356	7.3051	6.16766	5.12393	3.06933	8.08706	12.1557	7.36295	10.4272
Zbtb7a	0.106443	5.92434	1.03174	2.31548	8.64818	8.87958	2.7409	1.68683	3.19497	17.2602	0.706157	2.07819
Pias4	4.63832	16.7801	2.88144	3.11004	2.2245	3.0221	2.27455	1.45388	9.48155	0.171174	8.81145	4.88789
Eef2	498.302	680.088	388.444	248.215	226.673	559.488	161.147	220.84	444.961	450.838	316.343	294.624
Snord37	0	0	0	0	0	0	0	0	0	0	0	0
Dapk3	5.5179	5.46307	0.136028	0	0	0.230467	0	0	0	0	0	0.646144
2310050B05Rik	0	0	0	0	0	0	0	0	0	0	0	0
Atcay	0	0	0.881742	0	0.505465	0	0	0	0	0.798666	0	0.559469
Nmrk2	6.21701	2.78298	5.08219	1.45519	0.566272	2.17131	5.53299	6.96996	13.8231	7.0589	6.60354	37.3292
Zfr2	0	0	0	0	0	0	0	0	0	0	0	0
Matk	0	0	0	0	0	0	0	0	0	0.653423	0	0
Mrpl54	1.32987	2.15311	2.3887	4.10882	8.58753	1.61567	53.04	3.50764	5.76779	3.7383	1.46311	9.00241
Apba3	0	0	0	0.801352	0	0	0	0.112449	1.25382	0	0.157985	0
Mir3057	0	0	0	0	0	0	0	0	0	0	0	0
Tjp3	0	0	0.143959	0	0	0	0	0	0.283203	1.51393	0	0
Pip5k1c	33.3186	62.1232	57.8763	32.1776	85.4782	32.7001	59.0187	58.7119	183.813	85.8147	82.0249	132.621
Cactin	3.14468	5.82152	2.49786	1.30539	6.1556	8.73988	0	7.61161	8.40517	0.598794	4.67388	10.1559
Tbxa2r	0	0	0.469263	0	0	0	0	0	0	0	0	0
Gipc3	0	0	0.237932	0	0	0	0	0	0	0	0	0
Hmg20b	0.653351	2.19864	1.68448	0.867254	14.189	2.45074	0.819289	13.6163	16.5284	5.8263	13.2227	12.4338
Mfsd12	0	0	0	0	0	0	0	0.425224	0	0.667156	0	0
4930404N11Rik	0	0	0	8.23313	0	1.94132	15.4874	1.60926	107.94	5.91095	26.7528	21.6719
Fzr1	3.98702	10.0933	5.52191	1.06476	3.76487	4.51168	6.54632	3.87032	0	0.612046	0.14685	0.703183
Dohh	3.04419	7.31752	3.69142	7.62003	1.2238	11.4191	1.84056	8.32714	5.71107	12.4508	2.16088	2.6666
2210404O07Rik	0	0	0	0	0	0	0	0	1.97881	0	0	0
Nfic	0	0	0.0683034	0	0	0	0	0.181502	0.268186	0.252318	0	0.0813058
Celf5	2.32079	0.240161	0.661913	0.862982	0.345739	0.249877	0.989	1.23005	1.67601	0.895909	0.584638	4.48085
Ncln	4.49817	10.7742	5.01559	4.67864	1.887	5.66711	5.72841	8.14778	7.47657	5.45599	0	4.88007
S1pr4	1.82675	2.243	1.68309	0.977168	0.564092	1.23234	2.57019	2.26546	8.07084	3.05773	1.56699	26.4359
Gna15	0	0	0	0	0	0	0	0	0	0	0	0
Gna11	38.4235	44.2625	32.1159	7.12562	2.92785	88.9926	3.83194	38.4181	40.2293	54.4538	10.7912	21.8744
Aes	3.05985	2.37254	1.04124	3.93181	0.992139	0	0.442074	0	2.74653	0.870012	1.03943	0.411773
Tle2	0.108565	0.133409	0	0.183776	0	0	0	0	0.143453	0	0	4.59774
Tle6	0	0	0	0	0	0	0	0	0.219361	0.276695	0	0.264407
BC025920	0	0	0.119275	25.1091	0	0	0	0	0	0	0	0.283385
Sirt6	41.7393	20.6415	59.4829	39.2637	43.4795	47.3377	23.8655	46.178	29.2881	0.833398	0	11.7466
Ankrd24	0.0793948	0.432747	0	0	0	0	0	0	0.116185	0	0	0
Gm10778	0.732567	0.963696	1.68844	2.90148	1.66466	0.446307	2.81588	1.34953	1.46056	1.26946	1.11953	2.40461
Zfp433	0.875663	0.254654	2.4917	2.4568	4.60971	0	8.22121	1.21513	0	4.9532	0	1.2142
Zfp781	0.888259	0.565263	0.965878	1.93935	1.12103	1.34567	2.59392	6.1225	3.53624	0.484472	0.301145	7.45184
Gm10778	0.568424	1.02593	1.81304	2.79133	1.68631	0.369504	2.61309	1.42174	1.63856	1.32532	1.14754	2.05413
Zfp433	1.12585	0.169769	2.70837	2.35652	4.07782	0	6.36353	0.952396	0	3.6861	0	1.2142
Zfp781	0.959319	0.565263	1.0188	1.76781	1.22218	1.25596	2.59392	6.17872	3.53624	0.549794	0.301145	7.45184
Zfp873	0	0	2.63746	0	0	0.490561	0	0	0.950404	0	0	0
AU041133	0	0	0.0834997	0	0	0	0	0.974808	0	0	0	0
Zfp938	2.68041	1.41166	1.8764	0	0.210656	1.49627	0	0	1.74078	3.56788	0.16452	0.786898
Gm1553	0	0	0	0	0	0	0	0	0	0	0	0
1190007I07Rik	1.42197	0.917348	3.11459	0	2.4081	0	0	0.533848	0	2.66882	0	0
Tdg	31.1779	23.7069	20.0451	34.8551	28.6866	28.4108	27.1324	20.0963	21.8439	20.2149	29.9981	9.96842
Gm9855	6.31782e-22	5.44024e-26	2.8459e-15	5.65128e-19	8.97829e-33	1.47925e-24	7.07936e-31	5.37361e-31	5.73843e-34	8.96228e-23	8.07394e-34	1.71261e-21
Glt8d2	0	0	0.103586	0	0	0	0.132229	0	0	0	3.2408	0.492409
Hcfc2	0	0	0	0.100188	0.708552	0.314449	0	0	6.39524	0.460345	1.5192	0.882267
Nfyb	48.1356	70.9041	52.1581	71.1579	55.9022	49.0268	113.27	77.2531	17.8516	31.8961	44.0724	11.2933
1700028I16Rik	0	0	0	0	0	0	0	0	0	0	0	0
Txnrd1	799.4	829.25	963.763	725.897	622.375	691.999	581.324	556.055	411.896	390.906	479.276	601.656
Eid3	0	0	0	3.10739	0	9.14798	0	16.1933	13.5385	5.87132	27.2395	27.7612
Chst11	2.58843	0.282864	0.30882	0	0.147598	0.588955	0.444401	0	0	0	0	0.275686
Slc41a2	0.131366	0	0.0978719	0.0528727	0	0	0.0625754	0	0.288441	0	0.181544	1.04819
D10Wsu102e	86.0901	152.41	174.437	46.6105	118.767	302.888	56.2544	123.043	91.7492	83.3625	147.241	229.835
Aldh1l2	0	0	0.0352457	0.152349	0	3.34602	0	0	0.207591	0	0	0.419556
A230046K03Rik	14.1906	10.769	16.1037	16.9883	9.32818	12.4552	21.961	17.0207	46.1087	44.2009	24.6672	44.3022
Appl2	0	0.475105	1.92912	0.480855	0	0.62877	2.74924	1.18152	1.75178	0.0918238	1.98548	2.64717
1500009L16Rik	0	0.906288	0.199058	0	0	0	0	0	0	0	0	0
Nuak1	0	0	0.425781	0.552082	1.70923	1.80444	0.435652	0.95013	0.0836263	0	0	0.10135
Ckap4	5.95252	6.72353	4.27518	3.9696	10.0286	6.61022	12.2661	16.3225	21.2507	21.3511	32.8952	10.8819
C330046G13Rik	0	0	0	0	0	0	0	0	0	0	0	0.832577
Tcp11l2	0	0.042141	0.307324	0.647166	0	0	0	0	1.14998	0.114361	0	3.34273
Polr3b	10.934	15.169	11.6482	10.8153	12.6144	13.8144	8.72297	9.08272	7.65567	4.09537	1.77393	3.05717
Rfx4	0	0	0	0	0	0	0	0	0.215012	0	0	0.260331
Ric8b	0.592713	13.148	2.07629	1.28879	5.23553	5.69135	8.24799	11.077	0.780955	0.490177	30.5999	0.946348
Fhl4	0	0	0	0	0	0	0	0	0	0	0	0
AI597468	24.1935	26.3072	32.8746	65.001	48.3523	12.1277	23.6589	29.5755	93.5034	167.377	144.967	63.0808
Mterfd3	0	0.534735	4.39591	0	4.19128	4.4684	12.3284	2.01785	0	0.915084	0.218983	0
Cry1	0.87578	1.85341	3.1837	0.781563	2.76438	0	0	0	7.9714	2.14861	5.59282	1.03265
Btbd11	0	0	0.219089	0	0	0	0	0.0581805	0	0	0	0
Pwp1	13.6809	10.2287	12.2112	21.7648	13.698	9.55155	4.58086	13.8654	2.85793	4.76234	8.00426	3.04579
Prdm4	8.12531	9.4661	4.95045	5.28889	4.36231	2.14444	6.53999	13.2046	13.5134	14.2605	17.7201	2.22513
Ascl4	0	0	11.1455	0	0	0	0	0	0	0	0	0
D10Wsu52e	85.5893	107.991	50.7165	51.0805	33.0201	98.4346	39.527	48.6041	38.0314	90.5961	30.1094	32.6225
Bpifc	0	0	0.47625	0	0	0.161416	0	0.101054	0.375241	0.354579	0	1.58505
Fbxo7	50.0379	0.545886	5.14066	0	3.07956	2.83595	1.22024	0.506968	4.71604	2.6785	5.5277	3.12441
Syn3	0.240348	0.506146	0.0240127	0	0.0511868	0.0908017	0	0	0.152389	0.132243	0.533539	0.426503
4930486F22Rik	0	0	0	0	0	0	0	0	1.0192	0	0	0
Timp3	30.2638	24.9464	10.4304	25.4315	40.0492	7.44466	22.1145	8.26325	34.2392	99.9061	23.042	7.71271
1810014B01Rik	0.382074	0.644387	2.33037	1.82919	1.7508	0.23928	0	0	0.278907	0	0.421975	1.8446
Hsp90b1	140.239	249.372	160.18	331.499	164.504	340.725	315.725	196.768	219.184	478.048	407.518	186.594
BC030307	0.396072	0	6.86061	0	0.115453	0	0.377322	5.13017	0.238715	0	0	0
Nt5dc3	3.0207	1.6922	4.17508	4.13884	2.13736	3.42204	4.14632	6.65345	15.5306	5.02509	7.24264	21.4427
Stab2	0	0	0	0	0	0	0	0	0.203737	0.159641	0	0
1700113H08Rik	0	0	0	0	0	0	0	0	0	0	0	0
Ascl1	0	0	0	0	0	0	0	0	0	0	0	0
Pah	0	0	0	0	0	0	0	0	0	0	0	2.22695
Igf1	0	0	0.44375	0	0	0	0	0	3.96103	0	0	8.93936
Tyms-ps	2.93039	2.94986	1.85688	0.692748	0.709852	0.808383	1.84934	1.35006	7.40173	1.88865	4.77087	21.3583
Pmch	0	0.157756	1.74196	0	0	0.589536	0	0	0	0	0	0
Parpbp	12.2528	28.7801	14.0684	4.95875	6.66358	10.1043	0.152402	3.1656	14.7661	50.3681	3.09848	3.97143
Nup37	10.3074	16.1955	8.67618	3.39585	17.1148	7.84116	6.36582	6.07379	5.86514	8.60005	1.38759	43.0475
Ccdc53	1.58326	2.31651	5.58311	0.500868	0	1.18009	9.74706	0.245373	8.76107	3.81408	2.79504	0.64721
Dram1	0	0	0	0	0	0	0	0	1.53606	6.76525	5.91974	1.29947
[truncated: 21,784 more rows]
