# Supplementary material for: Single Cell Transcriptome Amplification with MALBAC
Source: PLoS One. 2015 Mar 30;10(3):e0120889. doi: 10.1371/journal.pone.0120889 (PMC4378937; doi:10.1371/journal.pone.0120889)
Supplement: S3 Table — Enriched gene ontology terms, along with corresponding fold-enrichment and uncorrected and multiple testing corrected p-values, are listed for genes differentially expressed across each pair of germ layers. (XLSX) [file pone.0120889.s004.xlsx]

## Sheet: Ectoderm vs Mesoderm
GO Term	Description	P-value	FDR q-value	Enrichment
GO:0009653	anatomical structure morphogenesis	1.69e-15	2.16e-11	2.17
GO:0032502	developmental process	1.34e-14	8.52e-11	1.5
GO:0048856	anatomical structure development	2.48e-13	1.05e-09	1.67
GO:0007389	pattern specification process	1.46e-12	4.65e-09	3.1
GO:0048598	embryonic morphogenesis	1.8e-12	4.59e-09	3.04
GO:0044767	single-organism developmental process	3.88e-12	8.24e-09	1.48
GO:0051094	positive regulation of developmental process	4e-10	7.29e-07	2.09
GO:0040012	regulation of locomotion	9.12e-10	1.45e-06	2.36
GO:0051270	regulation of cellular component movement	1.2e-09	1.69e-06	2.37
GO:0048869	cellular developmental process	1.57e-09	2e-06	1.6
GO:0044707	single-multicellular organism process	2.06e-09	2.39e-06	1.5
GO:0032501	multicellular organismal process	2.36e-09	2.5e-06	1.49
GO:0048646	anatomical structure formation involved in morphogenesis	2.65e-09	2.6e-06	2.19
GO:2000145	regulation of cell motility	1.23e-08	1.12e-05	2.33
GO:0030334	regulation of cell migration	1.63e-08	1.38e-05	2.35
GO:0009966	regulation of signal transduction	2.26e-08	1.8e-05	1.57
GO:0045995	regulation of embryonic development	3.16e-08	2.37e-05	4.5
GO:0090090	negative regulation of canonical Wnt signaling pathway	3.73e-08	2.64e-05	4.69
GO:0090092	regulation of transmembrane receptor protein serine/threonine kinase signaling pathway	3.85e-08	2.58e-05	3.42
GO:0030154	cell differentiation	3.98e-08	2.53e-05	1.67
GO:0050793	regulation of developmental process	4.13e-08	2.51e-05	1.63
GO:0030178	negative regulation of Wnt signaling pathway	4.44e-08	2.57e-05	4.03
GO:0023051	regulation of signaling	4.63e-08	2.56e-05	1.51
GO:0006357	regulation of transcription from RNA polymerase II promoter	4.81e-08	2.55e-05	1.7
GO:0045597	positive regulation of cell differentiation	5.35e-08	2.73e-05	2.1
GO:0010646	regulation of cell communication	6.11e-08	3e-05	1.51
GO:0009880	embryonic pattern specification	6.38e-08	3.01e-05	5.86
GO:0045595	regulation of cell differentiation	7.27e-08	3.31e-05	1.75
GO:0060828	regulation of canonical Wnt signaling pathway	7.34e-08	3.23e-05	3.64
GO:0030111	regulation of Wnt signaling pathway	7.74e-08	3.29e-05	3.14
GO:2000026	regulation of multicellular organismal development	1e-07	4.12e-05	1.72
GO:0048523	negative regulation of cellular process	1.05e-07	4.17e-05	1.39
GO:0007369	gastrulation	1.5e-07	5.8e-05	6.54
GO:0048731	system development	1.55e-07	5.79e-05	2.05
GO:0040019	positive regulation of embryonic development	2.12e-07	7.73e-05	9.17
GO:2000113	negative regulation of cellular macromolecule biosynthetic process	2.64e-07	9.37e-05	1.82
GO:0009890	negative regulation of biosynthetic process	3.54e-07	0.000122	1.75
GO:0031327	negative regulation of cellular biosynthetic process	3.82e-07	0.000128	1.75
GO:0048513	organ development	4.96e-07	0.000162	1.75
GO:0045892	negative regulation of transcription, DNA-templated	6.24e-07	0.000199	1.85
GO:0009968	negative regulation of signal transduction	6.89e-07	0.000214	1.85
GO:0000122	negative regulation of transcription from RNA polymerase II promoter	7.2e-07	0.000219	2.05
GO:0010558	negative regulation of macromolecule biosynthetic process	8.65e-07	0.000257	1.75
GO:1903507	negative regulation of nucleic acid-templated transcription	9.64e-07	0.000279	1.82
GO:0051252	regulation of RNA metabolic process	9.91e-07	0.000281	1.41
GO:0006355	regulation of transcription, DNA-templated	1.14e-06	0.000315	1.42
GO:1903506	regulation of nucleic acid-templated transcription	1.15e-06	0.000312	1.41
GO:0051172	negative regulation of nitrogen compound metabolic process	1.2e-06	0.00032	1.72
GO:0003002	regionalization	1.38e-06	0.000358	2.73
GO:0048519	negative regulation of biological process	1.67e-06	0.000425	1.33
GO:1902679	negative regulation of RNA biosynthetic process	1.68e-06	0.000421	1.79
GO:2001141	regulation of RNA biosynthetic process	1.71e-06	0.000418	1.41
GO:0009798	axis specification	1.74e-06	0.00042	4.56
GO:0023057	negative regulation of signaling	1.79e-06	0.000422	1.77
GO:0051253	negative regulation of RNA metabolic process	2.31e-06	0.000537	1.76
GO:0045944	positive regulation of transcription from RNA polymerase II promoter	2.35e-06	0.000536	1.81
GO:0019219	regulation of nucleobase-containing compound metabolic process	2.47e-06	0.000553	1.33
GO:0035239	tube morphogenesis	2.77e-06	0.000609	3.9
GO:2000112	regulation of cellular macromolecule biosynthetic process	2.89e-06	0.000625	1.37
GO:0045165	cell fate commitment	2.9e-06	0.000616	3.4
GO:0051171	regulation of nitrogen compound metabolic process	2.95e-06	0.000617	1.33
GO:0034330	cell junction organization	3.1e-06	0.000638	2.96
GO:0051254	positive regulation of RNA metabolic process	3.32e-06	0.000672	1.65
GO:0045893	positive regulation of transcription, DNA-templated	3.73e-06	0.000743	1.66
GO:1903508	positive regulation of nucleic acid-templated transcription	3.73e-06	0.000731	1.66
GO:0010648	negative regulation of cell communication	3.77e-06	0.000728	1.74
GO:0051239	regulation of multicellular organismal process	3.8e-06	0.000724	1.47
GO:0045934	negative regulation of nucleobase-containing compound metabolic process	4.24e-06	0.000796	1.69
GO:0044699	single-organism process	4.58e-06	0.000847	1.12
GO:0010628	positive regulation of gene expression	4.63e-06	0.000843	1.55
GO:0070848	response to growth factor	4.94e-06	0.000887	1.98
GO:0048522	positive regulation of cellular process	5.04e-06	0.000893	1.29
GO:0071363	cellular response to growth factor stimulus	5.08e-06	0.000887	1.99
GO:0080090	regulation of primary metabolic process	5.12e-06	0.000882	1.26
GO:1902680	positive regulation of RNA biosynthetic process	5.26e-06	0.000895	1.64
GO:0048583	regulation of response to stimulus	5.34e-06	0.000896	1.38
GO:0030335	positive regulation of cell migration	5.52e-06	0.000914	2.5
GO:0006928	cellular component movement	6.18e-06	0.00101	1.63
GO:0031324	negative regulation of cellular metabolic process	6.22e-06	0.001	1.49
GO:0048585	negative regulation of response to stimulus	6.25e-06	0.000996	1.68
GO:0030856	regulation of epithelial cell differentiation	6.26e-06	0.000985	3.68
GO:0048608	reproductive structure development	7.29e-06	0.00113	2.56
GO:0040017	positive regulation of locomotion	8.02e-06	0.00123	2.41
GO:0031323	regulation of cellular metabolic process	8.07e-06	0.00123	1.25
GO:0010604	positive regulation of macromolecule metabolic process	8.35e-06	0.00125	1.43
GO:2000147	positive regulation of cell motility	8.45e-06	0.00125	2.44
GO:0045216	cell-cell junction organization	8.94e-06	0.00131	3.04
GO:0031326	regulation of cellular biosynthetic process	9.41e-06	0.00136	1.33
GO:0010556	regulation of macromolecule biosynthetic process	9.69e-06	0.00139	1.34
GO:0001704	formation of primary germ layer	1e-05	0.00142	5.45
GO:0023056	positive regulation of signaling	1.02e-05	0.00144	1.61
GO:0002009	morphogenesis of an epithelium	1.04e-05	0.00144	2.42
GO:0016477	cell migration	1.14e-05	0.00156	1.89
GO:0048729	tissue morphogenesis	1.15e-05	0.00157	2.25
GO:0001706	endoderm formation	1.32e-05	0.00177	10.04
GO:0009889	regulation of biosynthetic process	1.38e-05	0.00184	1.32
GO:0001947	heart looping	1.41e-05	0.00185	4.77
GO:0009948	anterior/posterior axis specification	1.49e-05	0.00193	5.86
GO:0051272	positive regulation of cellular component movement	1.56e-05	0.002	2.37
GO:0043045	DNA methylation involved in embryo development	1.59e-05	0.00203	18.74
GO:1901538	changes to DNA methylation involved in embryo development	1.59e-05	0.00201	18.74
GO:0009891	positive regulation of biosynthetic process	1.74e-05	0.00218	1.53
GO:0060255	regulation of macromolecule metabolic process	1.99e-05	0.00246	1.26
GO:0010647	positive regulation of cell communication	2.05e-05	0.00252	1.59
GO:0022603	regulation of anatomical structure morphogenesis	2.1e-05	0.00255	1.8
GO:0010557	positive regulation of macromolecule biosynthetic process	2.1e-05	0.00253	1.55
GO:0060284	regulation of cell development	2.16e-05	0.00257	1.84
GO:0022414	reproductive process	2.25e-05	0.00266	1.66
GO:0010468	regulation of gene expression	2.3e-05	0.00269	1.3
GO:0001837	epithelial to mesenchymal transition	2.32e-05	0.00268	4.98
GO:0051271	negative regulation of cellular component movement	2.39e-05	0.00275	2.76
GO:0023019	signal transduction involved in regulation of gene expression	2.43e-05	0.00277	7.45
GO:0030155	regulation of cell adhesion	2.5e-05	0.00283	2.23
GO:0000904	cell morphogenesis involved in differentiation	2.59e-05	0.00289	3.03
GO:0031328	positive regulation of cellular biosynthetic process	2.6e-05	0.00288	1.52
GO:0001822	kidney development	2.65e-05	0.00291	3.29
GO:0019222	regulation of metabolic process	2.67e-05	0.00291	1.22
GO:0001763	morphogenesis of a branching structure	2.74e-05	0.00296	2.82
GO:0009888	tissue development	2.74e-05	0.00294	1.87
GO:0009893	positive regulation of metabolic process	2.76e-05	0.00293	1.33
GO:0003143	embryonic heart tube morphogenesis	2.87e-05	0.00303	4.44
GO:0009987	cellular process	2.91e-05	0.00304	1.09
GO:0031325	positive regulation of cellular metabolic process	3.12e-05	0.00324	1.35
GO:0050794	regulation of cellular process	3.3e-05	0.00339	1.15
GO:0009892	negative regulation of metabolic process	3.37e-05	0.00344	1.42
GO:0010632	regulation of epithelial cell migration	3.43e-05	0.00348	3.09
GO:0048518	positive regulation of biological process	3.67e-05	0.00369	1.25
GO:0051173	positive regulation of nitrogen compound metabolic process	4.12e-05	0.0041	1.43
GO:0030510	regulation of BMP signaling pathway	4.19e-05	0.00414	3.96
GO:0010629	negative regulation of gene expression	4.2e-05	0.00412	1.54
GO:0045596	negative regulation of cell differentiation	4.27e-05	0.00416	1.88
GO:0061138	morphogenesis of a branching epithelium	4.44e-05	0.00429	2.82
GO:0035924	cellular response to vascular endothelial growth factor stimulus	4.58e-05	0.00439	6.83
GO:0000902	cell morphogenesis	4.62e-05	0.0044	2.65
GO:1902667	regulation of axon guidance	4.88e-05	0.00461	8.27
GO:1902668	negative regulation of axon guidance	5.2e-05	0.00488	10.65
GO:0048870	cell motility	5.29e-05	0.00492	1.77
GO:2000648	positive regulation of stem cell proliferation	5.49e-05	0.00507	4.16
GO:0045935	positive regulation of nucleobase-containing compound metabolic process	5.57e-05	0.00511	1.43
GO:0007155	cell adhesion	6.27e-05	0.00571	1.71
GO:0022610	biological adhesion	6.96e-05	0.0063	1.7
GO:0048754	branching morphogenesis of an epithelial tube	7.44e-05	0.00668	2.91
GO:0009887	organ morphogenesis	7.58e-05	0.00676	2.03
GO:0006024	glycosaminoglycan biosynthetic process	7.67e-05	0.00679	3.31
GO:2000736	regulation of stem cell differentiation	7.71e-05	0.00678	3.5
GO:0070346	positive regulation of fat cell proliferation	7.74e-05	0.00676	23.43
GO:0046498	S-adenosylhomocysteine metabolic process	7.74e-05	0.00671	23.43
GO:0050789	regulation of biological process	7.84e-05	0.00675	1.13
GO:0032989	cellular component morphogenesis	7.96e-05	0.00682	2.02
GO:0040011	locomotion	8e-05	0.0068	1.69
GO:0032879	regulation of localization	8.02e-05	0.00677	1.42
GO:0006023	aminoglycan biosynthetic process	8.57e-05	0.00719	3.28
GO:0010605	negative regulation of macromolecule metabolic process	8.86e-05	0.00738	1.44
GO:0040013	negative regulation of locomotion	9.92e-05	0.00821	2.51
GO:0055024	regulation of cardiac muscle tissue development	9.92e-05	0.00816	4.69
GO:0051240	positive regulation of multicellular organismal process	0.000104	0.00849	1.55
GO:0050922	negative regulation of chemotaxis	0.000105	0.00853	6.07
GO:0051093	negative regulation of developmental process	0.000107	0.00862	1.72
GO:0050920	regulation of chemotaxis	0.00011	0.00885	3.06
GO:0035914	skeletal muscle cell differentiation	0.000119	0.00946	4.58
GO:0001501	skeletal system development	0.00012	0.00949	2.7
GO:0051147	regulation of muscle cell differentiation	0.000122	0.00959	3.03
GO:0010594	regulation of endothelial cell migration	0.000124	0.00966	3.35
GO:0090101	negative regulation of transmembrane receptor protein serine/threonine kinase signaling pathway	0.000132	0.0103	3.15
GO:0048732	gland development	0.000135	0.0104	2.4
GO:0038084	vascular endothelial growth factor signaling pathway	0.000135	0.0104	9.01
GO:0045920	negative regulation of exocytosis	0.000137	0.0105	7.03
GO:0003006	developmental process involved in reproduction	0.000142	0.0108	1.83
GO:0009952	anterior/posterior pattern specification	0.000151	0.0114	2.75
GO:0044702	single organism reproductive process	0.000154	0.0116	1.62
GO:0048638	regulation of developmental growth	0.000159	0.0118	2.84
GO:0048639	positive regulation of developmental growth	0.000171	0.0127	3.68
GO:0009967	positive regulation of signal transduction	0.000172	0.0127	1.54
GO:0016337	single organismal cell-cell adhesion	0.000176	0.0129	2.35
GO:0072091	regulation of stem cell proliferation	0.000177	0.0129	3.43
GO:0055023	positive regulation of cardiac muscle tissue growth	0.000185	0.0134	6.69
GO:0048557	embryonic digestive tract morphogenesis	0.000185	0.0133	6.69
GO:0010720	positive regulation of cell development	0.00019	0.0136	2.03
GO:0035107	appendage morphogenesis	0.000192	0.0137	3.21
GO:0035108	limb morphogenesis	0.000192	0.0136	3.21
GO:2000543	positive regulation of gastrulation	0.000201	0.0141	11.71
GO:0060346	bone trabecula formation	0.000201	0.0141	11.71
GO:0014855	striated muscle cell proliferation	0.000202	0.0141	8.37
GO:0001708	cell fate specification	0.000205	0.0142	3.9
GO:0010470	regulation of gastrulation	0.000215	0.0148	5.47
GO:0033993	response to lipid	0.000217	0.0149	1.72
GO:0090100	positive regulation of transmembrane receptor protein serine/threonine kinase signaling pathway	0.000222	0.0151	3.58
GO:0097485	neuron projection guidance	0.000244	0.0165	2
GO:0007411	axon guidance	0.000244	0.0165	2
GO:0030857	negative regulation of epithelial cell differentiation	0.000268	0.018	5.29
GO:0060562	epithelial tube morphogenesis	0.000279	0.0187	3.27
GO:0098602	single organism cell adhesion	0.000286	0.019	2.23
GO:0071504	cellular response to heparin	0.0003	0.0198	17.57
GO:0090259	regulation of retinal ganglion cell axon guidance	0.0003	0.0197	17.57
GO:0034329	cell junction assembly	0.000313	0.0204	2.59
GO:0030900	forebrain development	0.000315	0.0205	4.06
GO:0035148	tube formation	0.00032	0.0207	2.9
GO:0045785	positive regulation of cell adhesion	0.000328	0.0211	2.5
GO:0000578	embryonic axis specification	0.000331	0.0212	5.13
GO:0001707	mesoderm formation	0.000331	0.0211	5.13
GO:0043583	ear development	0.000349	0.0221	10.41
GO:0090009	primitive streak formation	0.000349	0.022	10.41
GO:0050795	regulation of behavior	0.000364	0.0229	2.55
GO:0010595	positive regulation of endothelial cell migration	0.000366	0.0229	3.98
GO:0043408	regulation of MAPK cascade	0.000368	0.0229	1.78
GO:0071900	regulation of protein serine/threonine kinase activity	0.000399	0.0247	1.9
GO:0060421	positive regulation of heart growth	0.000411	0.0253	5.86
GO:0060343	trabecula formation	0.000411	0.0252	5.86
GO:0044763	single-organism cellular process	0.000428	0.0261	1.12
GO:0010634	positive regulation of epithelial cell migration	0.000453	0.0275	3.3
GO:0035295	tube development	0.000455	0.0275	2.5
GO:0065007	biological regulation	0.000473	0.0285	1.11
GO:0008406	gonad development	0.000475	0.0284	2.93
GO:0022407	regulation of cell-cell adhesion	0.000475	0.0283	3.09
GO:0010033	response to organic substance	0.000475	0.0282	1.34
GO:0051716	cellular response to stimulus	0.000499	0.0295	1.2
GO:0008045	motor neuron axon guidance	0.000522	0.0307	5.62
GO:0009306	protein secretion	0.000558	0.0326	3.77
GO:0032354	response to follicle-stimulating hormone	0.000562	0.0327	9.37
GO:0008595	anterior/posterior axis specification, embryo	0.000562	0.0326	9.37
GO:0048070	regulation of developmental pigmentation	0.000562	0.0324	6.89
GO:0033002	muscle cell proliferation	0.000562	0.0323	6.89
GO:0001667	ameboidal-type cell migration	0.000594	0.0339	2.73
GO:0034332	adherens junction organization	0.000654	0.0372	3.4
GO:0034698	response to gonadotropin	0.000654	0.0371	5.41
GO:0055025	positive regulation of cardiac muscle tissue development	0.000654	0.0369	5.41
GO:0008283	cell proliferation	0.000668	0.0375	1.68
GO:2000146	negative regulation of cell motility	0.000697	0.039	2.41
GO:0060070	canonical Wnt signaling pathway	0.000699	0.0389	3.14
GO:0071503	response to heparin	0.000726	0.0402	14.06
GO:1902913	positive regulation of neuroepithelial cell differentiation	0.000726	0.0401	14.06
GO:0045636	positive regulation of melanocyte differentiation	0.000726	0.0399	14.06
GO:0003180	aortic valve morphogenesis	0.000726	0.0397	14.06
GO:0009719	response to endogenous stimulus	0.00073	0.0398	1.45
GO:0014070	response to organic cyclic compound	0.000734	0.0398	1.63
GO:0016055	Wnt signaling pathway	0.000738	0.0398	2.17
GO:0043405	regulation of MAP kinase activity	0.000745	0.0401	2.08
GO:0060429	epithelium development	0.000745	0.0399	2.12
GO:0034110	regulation of homotypic cell-cell adhesion	0.000752	0.0401	6.51
GO:0071371	cellular response to gonadotropin stimulus	0.000752	0.0399	6.51
GO:0043065	positive regulation of apoptotic process	0.000768	0.0406	1.73
GO:0050678	regulation of epithelial cell proliferation	0.000787	0.0415	2.11
GO:0090287	regulation of cellular response to growth factor stimulus	0.000799	0.0419	2.38
GO:0003206	cardiac chamber morphogenesis	0.000811	0.0424	5.21
GO:0007368	determination of left/right symmetry	0.000877	0.0456	3.9
GO:0070372	regulation of ERK1 and ERK2 cascade	0.000905	0.0469	2.43
GO:0043068	positive regulation of programmed cell death	0.000919	0.0474	1.71
GO:0001525	angiogenesis	0.000976	0.0502	2.12
GO:0060045	positive regulation of cardiac muscle cell proliferation	0.000985	0.0504	6.17
GO:0060317	cardiac epithelial to mesenchymal transition	0.000985	0.0502	6.17
GO:0035137	hindlimb morphogenesis	0.000993	0.0504	4.32

## Sheet: Ectoderm vs Visceral Endoderm
GO Term	Description	P-value	FDR q-value	Enrichment
GO:0032879	regulation of localization	3.89e-16	4.96e-12	1.57
GO:0010033	response to organic substance	1.08e-15	6.88e-12	1.51
GO:0042221	response to chemical	1.57e-15	6.69e-12	1.45
GO:0009719	response to endogenous stimulus	9.01e-14	2.87e-10	1.66
GO:0048518	positive regulation of biological process	1.03e-13	2.62e-10	1.29
GO:1901700	response to oxygen-containing compound	2.37e-13	5.04e-10	1.68
GO:0071495	cellular response to endogenous stimulus	3.04e-13	5.54e-10	1.79
GO:0009893	positive regulation of metabolic process	3.17e-13	5.05e-10	1.38
GO:0031325	positive regulation of cellular metabolic process	1.29e-12	1.83e-09	1.38
GO:0050793	regulation of developmental process	1.7e-12	2.17e-09	1.51
GO:0030334	regulation of cell migration	2.43e-12	2.82e-09	2.03
GO:0071310	cellular response to organic substance	3.31e-12	3.52e-09	1.53
GO:0044763	single-organism cellular process	4.74e-12	4.65e-09	1.15
GO:0048522	positive regulation of cellular process	5.85e-12	5.33e-09	1.28
GO:2000145	regulation of cell motility	1.06e-11	9e-09	1.96
GO:0070887	cellular response to chemical stimulus	1.12e-11	8.91e-09	1.47
GO:0040012	regulation of locomotion	1.2e-11	9.02e-09	1.91
GO:0044699	single-organism process	1.41e-11	1e-08	1.12
GO:0050789	regulation of biological process	1.64e-11	1.1e-08	1.15
GO:0051270	regulation of cellular component movement	1.76e-11	1.12e-08	1.91
GO:0009725	response to hormone	2.19e-11	1.33e-08	1.78
GO:0048513	organ development	2.91e-11	1.69e-08	1.62
GO:0019222	regulation of metabolic process	4.69e-11	2.6e-08	1.22
GO:0065007	biological regulation	5.23e-11	2.78e-08	1.13
GO:0048519	negative regulation of biological process	6e-11	3.06e-08	1.29
GO:0044767	single-organism developmental process	6.94e-11	3.41e-08	1.28
GO:0048523	negative regulation of cellular process	7.37e-11	3.48e-08	1.3
GO:0014070	response to organic cyclic compound	9.1e-11	4.14e-08	1.8
GO:0050794	regulation of cellular process	9.64e-11	4.24e-08	1.15
GO:0010604	positive regulation of macromolecule metabolic process	1.12e-10	4.78e-08	1.39
GO:0031323	regulation of cellular metabolic process	2.13e-10	8.77e-08	1.23
GO:0032502	developmental process	2.37e-10	9.43e-08	1.25
GO:0042157	lipoprotein metabolic process	2.77e-10	1.07e-07	5.13
GO:0010628	positive regulation of gene expression	4.16e-10	1.56e-07	1.48
GO:0060341	regulation of cellular localization	4.88e-10	1.78e-07	1.64
GO:0065005	protein-lipid complex assembly	5.12e-10	1.81e-07	7.21
GO:0009891	positive regulation of biosynthetic process	7.46e-10	2.57e-07	1.48
GO:0051049	regulation of transport	8.9e-10	2.99e-07	1.5
GO:0009653	anatomical structure morphogenesis	1.04e-09	3.41e-07	1.53
GO:0034377	plasma lipoprotein particle assembly	1.21e-09	3.85e-07	7.49
GO:0071825	protein-lipid complex subunit organization	1.22e-09	3.8e-07	5.31
GO:0042325	regulation of phosphorylation	1.26e-09	3.81e-07	1.55
GO:0031328	positive regulation of cellular biosynthetic process	1.33e-09	3.94e-07	1.48
GO:0010243	response to organonitrogen compound	1.73e-09	5.02e-07	1.74
GO:1901698	response to nitrogen compound	1.94e-09	5.51e-07	1.71
GO:0023051	regulation of signaling	3.2e-09	8.86e-07	1.35
GO:0009892	negative regulation of metabolic process	3.26e-09	8.83e-07	1.38
GO:0071827	plasma lipoprotein particle organization	3.51e-09	9.33e-07	5.33
GO:0010605	negative regulation of macromolecule metabolic process	3.73e-09	9.7e-07	1.42
GO:0051174	regulation of phosphorus metabolic process	3.78e-09	9.63e-07	1.41
GO:0060255	regulation of macromolecule metabolic process	3.94e-09	9.86e-07	1.23
GO:0019220	regulation of phosphate metabolic process	4.72e-09	1.16e-06	1.41
GO:0033993	response to lipid	4.83e-09	1.16e-06	1.73
GO:0071363	cellular response to growth factor stimulus	4.94e-09	1.17e-06	1.79
GO:0080090	regulation of primary metabolic process	5.31e-09	1.23e-06	1.21
GO:0032501	multicellular organismal process	5.8e-09	1.32e-06	1.3
GO:0071417	cellular response to organonitrogen compound	5.93e-09	1.33e-06	1.94
GO:0051239	regulation of multicellular organismal process	6.62e-09	1.46e-06	1.37
GO:0051173	positive regulation of nitrogen compound metabolic process	7.15e-09	1.55e-06	1.39
GO:0010468	regulation of gene expression	9.28e-09	1.97e-06	1.26
GO:0010558	negative regulation of macromolecule biosynthetic process	1.08e-08	2.26e-06	1.54
GO:0048856	anatomical structure development	1.09e-08	2.23e-06	1.32
GO:1901699	cellular response to nitrogen compound	1.11e-08	2.24e-06	1.89
GO:0070848	response to growth factor	1.11e-08	2.22e-06	1.76
GO:0009890	negative regulation of biosynthetic process	1.13e-08	2.22e-06	1.52
GO:0010646	regulation of cell communication	1.15e-08	2.23e-06	1.33
GO:1901701	cellular response to oxygen-containing compound	1.16e-08	2.21e-06	1.69
GO:0031324	negative regulation of cellular metabolic process	1.34e-08	2.5e-06	1.39
GO:0050896	response to stimulus	1.61e-08	2.97e-06	1.17
GO:0051050	positive regulation of transport	1.64e-08	2.99e-06	1.69
GO:0051254	positive regulation of RNA metabolic process	1.86e-08	3.34e-06	1.49
GO:0001101	response to acid chemical	2e-08	3.55e-06	2.16
GO:0065009	regulation of molecular function	2.19e-08	3.83e-06	1.33
GO:0051128	regulation of cellular component organization	2.38e-08	4.09e-06	1.41
GO:0034381	plasma lipoprotein particle clearance	2.51e-08	4.26e-06	6.31
GO:0044707	single-multicellular organism process	2.64e-08	4.42e-06	1.29
GO:0010557	positive regulation of macromolecule biosynthetic process	3.52e-08	5.83e-06	1.45
GO:0045935	positive regulation of nucleobase-containing compound metabolic process	3.89e-08	6.36e-06	1.37
GO:0033344	cholesterol efflux	4.22e-08	6.82e-06	5.65
GO:0045893	positive regulation of transcription, DNA-templated	4.49e-08	7.15e-06	1.49
GO:1903508	positive regulation of nucleic acid-templated transcription	4.49e-08	7.06e-06	1.49
GO:0040017	positive regulation of locomotion	4.51e-08	7.01e-06	2.05
GO:0001932	regulation of protein phosphorylation	4.86e-08	7.47e-06	1.55
GO:0031327	negative regulation of cellular biosynthetic process	5.62e-08	8.53e-06	1.49
GO:0051172	negative regulation of nitrogen compound metabolic process	6.27e-08	9.4e-06	1.5
GO:0051179	localization	6.34e-08	9.4e-06	1.24
GO:0030154	cell differentiation	6.45e-08	9.46e-06	1.4
GO:0022603	regulation of anatomical structure morphogenesis	6.54e-08	9.48e-06	1.63
GO:0042127	regulation of cell proliferation	6.64e-08	9.51e-06	1.45
GO:0007167	enzyme linked receptor protein signaling pathway	6.83e-08	9.67e-06	1.61
GO:0006357	regulation of transcription from RNA polymerase II promoter	8.04e-08	1.13e-05	1.42
GO:0009889	regulation of biosynthetic process	8.32e-08	1.15e-05	1.25
GO:1901652	response to peptide	8.82e-08	1.21e-05	1.89
GO:2000113	negative regulation of cellular macromolecule biosynthetic process	8.92e-08	1.21e-05	1.52
GO:1902680	positive regulation of RNA biosynthetic process	9.46e-08	1.27e-05	1.47
GO:2000147	positive regulation of cell motility	1.05e-07	1.4e-05	2.05
GO:0007165	signal transduction	1.06e-07	1.39e-05	1.23
GO:0048869	cellular developmental process	1.12e-07	1.46e-05	1.32
GO:0030335	positive regulation of cell migration	1.18e-07	1.52e-05	2.06
GO:0051272	positive regulation of cellular component movement	1.38e-07	1.76e-05	2.02
GO:1903507	negative regulation of nucleic acid-templated transcription	1.39e-07	1.76e-05	1.54
GO:0009966	regulation of signal transduction	1.46e-07	1.82e-05	1.33
GO:0042632	cholesterol homeostasis	1.46e-07	1.81e-05	3.63
GO:0051716	cellular response to stimulus	1.62e-07	1.99e-05	1.19
GO:0006355	regulation of transcription, DNA-templated	1.63e-07	1.98e-05	1.28
GO:1903506	regulation of nucleic acid-templated transcription	1.83e-07	2.2e-05	1.28
GO:0009987	cellular process	1.92e-07	2.28e-05	1.07
GO:0019219	regulation of nucleobase-containing compound metabolic process	1.92e-07	2.27e-05	1.23
GO:0032870	cellular response to hormone stimulus	2.01e-07	2.36e-05	1.78
GO:0055092	sterol homeostasis	2.07e-07	2.39e-05	3.57
GO:0051253	negative regulation of RNA metabolic process	2.27e-07	2.6e-05	1.51
GO:0009628	response to abiotic stimulus	2.27e-07	2.58e-05	1.51
GO:0044765	single-organism transport	2.39e-07	2.7e-05	1.28
GO:0051234	establishment of localization	2.41e-07	2.69e-05	1.24
GO:0045934	negative regulation of nucleobase-containing compound metabolic process	2.48e-07	2.74e-05	1.48
GO:0045995	regulation of embryonic development	2.53e-07	2.78e-05	2.82
GO:0050678	regulation of epithelial cell proliferation	2.62e-07	2.86e-05	2.09
GO:0009888	tissue development	2.65e-07	2.86e-05	1.66
GO:0090087	regulation of peptide transport	2.7e-07	2.89e-05	2.14
GO:0051171	regulation of nitrogen compound metabolic process	2.74e-07	2.91e-05	1.22
GO:0031326	regulation of cellular biosynthetic process	2.74e-07	2.89e-05	1.24
GO:0045595	regulation of cell differentiation	2.81e-07	2.93e-05	1.43
GO:0048729	tissue morphogenesis	2.98e-07	3.09e-05	1.89
GO:0097305	response to alcohol	3.13e-07	3.22e-05	2.04
GO:0031667	response to nutrient levels	3.21e-07	3.27e-05	2.01
GO:0045892	negative regulation of transcription, DNA-templated	3.22e-07	3.26e-05	1.53
GO:0006928	cellular component movement	3.32e-07	3.33e-05	1.44
GO:0010629	negative regulation of gene expression	3.43e-07	3.42e-05	1.42
GO:1902679	negative regulation of RNA biosynthetic process	3.49e-07	3.45e-05	1.51
GO:2001141	regulation of RNA biosynthetic process	3.52e-07	3.45e-05	1.27
GO:0016192	vesicle-mediated transport	3.59e-07	3.5e-05	1.54
GO:0048545	response to steroid hormone	3.71e-07	3.58e-05	1.88
GO:0006810	transport	4.04e-07	3.87e-05	1.24
GO:0051252	regulation of RNA metabolic process	4.43e-07	4.22e-05	1.26
GO:1902578	single-organism localization	4.45e-07	4.2e-05	1.27
GO:0045834	positive regulation of lipid metabolic process	4.97e-07	4.66e-05	2.74
GO:0050790	regulation of catalytic activity	5e-07	4.65e-05	1.33
GO:0010556	regulation of macromolecule biosynthetic process	5.56e-07	5.13e-05	1.24
GO:0032880	regulation of protein localization	6.14e-07	5.63e-05	1.7
GO:0090276	regulation of peptide hormone secretion	6.74e-07	6.14e-05	2.23
GO:0043434	response to peptide hormone	6.8e-07	6.15e-05	1.84
GO:0046883	regulation of hormone secretion	6.82e-07	6.12e-05	2.1
GO:0045859	regulation of protein kinase activity	7.34e-07	6.54e-05	1.6
GO:0043549	regulation of kinase activity	7.47e-07	6.61e-05	1.58
GO:0051246	regulation of protein metabolic process	7.73e-07	6.8e-05	1.33
GO:0065008	regulation of biological quality	8.19e-07	7.15e-05	1.28
GO:0002009	morphogenesis of an epithelium	8.43e-07	7.31e-05	1.95
GO:0034384	high-density lipoprotein particle clearance	9.98e-07	8.6e-05	9.99
GO:0055088	lipid homeostasis	1e-06	8.56e-05	2.84
GO:0002791	regulation of peptide secretion	1.05e-06	8.96e-05	2.19
GO:0030855	epithelial cell differentiation	1.07e-06	9.05e-05	1.95
GO:0007389	pattern specification process	1.09e-06	9.15e-05	1.81
GO:2000112	regulation of cellular macromolecule biosynthetic process	1.11e-06	9.24e-05	1.24
GO:0033700	phospholipid efflux	1.24e-06	0.000103	7.26
GO:0072111	cell proliferation involved in kidney development	1.24e-06	0.000102	7.26
GO:0022414	reproductive process	1.38e-06	0.000113	1.46
GO:0048583	regulation of response to stimulus	1.4e-06	0.000114	1.25
GO:0051046	regulation of secretion	1.92e-06	0.000155	1.64
GO:0045944	positive regulation of transcription from RNA polymerase II promoter	2.07e-06	0.000166	1.49
GO:0030155	regulation of cell adhesion	2.07e-06	0.000165	1.84
GO:0043408	regulation of MAPK cascade	2.14e-06	0.000169	1.65
GO:0009991	response to extracellular stimulus	2.29e-06	0.000181	1.88
GO:0048878	chemical homeostasis	2.3e-06	0.00018	1.55
GO:0010647	positive regulation of cell communication	2.42e-06	0.000188	1.4
GO:0034367	macromolecular complex remodeling	2.43e-06	0.000187	4.99
GO:0034368	protein-lipid complex remodeling	2.43e-06	0.000186	4.99
GO:0034369	plasma lipoprotein particle remodeling	2.43e-06	0.000185	4.99
GO:0010563	negative regulation of phosphorus metabolic process	2.51e-06	0.000191	1.71
GO:0045936	negative regulation of phosphate metabolic process	2.51e-06	0.00019	1.71
GO:0043691	reverse cholesterol transport	2.82e-06	0.000212	5.99
GO:0009605	response to external stimulus	2.87e-06	0.000214	1.39
GO:0010632	regulation of epithelial cell migration	2.88e-06	0.000213	2.4
GO:0023056	positive regulation of signaling	3.05e-06	0.000225	1.4
GO:0042327	positive regulation of phosphorylation	3.26e-06	0.000239	1.52
GO:0006082	organic acid metabolic process	3.49e-06	0.000255	1.46
GO:0051094	positive regulation of developmental process	3.61e-06	0.000261	1.47
GO:0045785	positive regulation of cell adhesion	3.61e-06	0.00026	2.19
GO:0022604	regulation of cell morphogenesis	3.77e-06	0.00027	1.76
GO:0010562	positive regulation of phosphorus metabolic process	4.45e-06	0.000317	1.38
GO:0045937	positive regulation of phosphate metabolic process	4.45e-06	0.000315	1.38
GO:0044710	single-organism metabolic process	4.5e-06	0.000317	1.18
GO:0009880	embryonic pattern specification	4.77e-06	0.000334	3.21
GO:0010634	positive regulation of epithelial cell migration	5.01e-06	0.000349	2.82
GO:0048608	reproductive structure development	5.08e-06	0.000352	1.94
GO:0042326	negative regulation of phosphorylation	5.16e-06	0.000356	1.82
GO:0050796	regulation of insulin secretion	5.29e-06	0.000362	2.18
GO:0001933	negative regulation of protein phosphorylation	5.7e-06	0.000389	1.93
GO:0010594	regulation of endothelial cell migration	6.84e-06	0.000464	2.63
GO:0022407	regulation of cell-cell adhesion	6.84e-06	0.000461	2.63
GO:0008360	regulation of cell shape	6.88e-06	0.000461	2.52
GO:2000026	regulation of multicellular organismal development	7e-06	0.000467	1.36
GO:0050996	positive regulation of lipid catabolic process	7.08e-06	0.00047	4.99
GO:0060429	epithelium development	7.25e-06	0.000479	1.93
GO:0044093	positive regulation of molecular function	7.7e-06	0.000506	1.34
GO:0034375	high-density lipoprotein particle remodeling	8.05e-06	0.000526	6.15
GO:0001936	regulation of endothelial cell proliferation	8.21e-06	0.000534	2.67
GO:0023057	negative regulation of signaling	8.41e-06	0.000544	1.43
GO:0015711	organic anion transport	8.55e-06	0.000551	1.83
GO:0048646	anatomical structure formation involved in morphogenesis	8.8e-06	0.000564	1.52
GO:0010595	positive regulation of endothelial cell migration	9.01e-06	0.000575	3.2
GO:0043436	oxoacid metabolic process	9.37e-06	0.000595	1.44
GO:1901653	cellular response to peptide	9.58e-06	0.000605	1.87
GO:0048017	inositol lipid-mediated signaling	9.86e-06	0.000619	2.3
GO:0048015	phosphatidylinositol-mediated signaling	9.86e-06	0.000616	2.3
GO:1902531	regulation of intracellular signal transduction	9.86e-06	0.000613	1.38
GO:0015850	organic hydroxy compound transport	1.02e-05	0.000631	2.52
GO:0048754	branching morphogenesis of an epithelial tube	1.08e-05	0.000664	2.26
GO:0044281	small molecule metabolic process	1.09e-05	0.00067	1.24
GO:0050680	negative regulation of epithelial cell proliferation	1.2e-05	0.000733	2.45
GO:0051240	positive regulation of multicellular organismal process	1.22e-05	0.000743	1.39
GO:0097485	neuron projection guidance	1.25e-05	0.000756	1.74
GO:0007411	axon guidance	1.25e-05	0.000753	1.74
GO:0061138	morphogenesis of a branching epithelium	1.31e-05	0.000782	2.15
GO:0032268	regulation of cellular protein metabolic process	1.33e-05	0.000791	1.3
GO:0048638	regulation of developmental growth	1.36e-05	0.000805	2.27
GO:0070201	regulation of establishment of protein localization	1.36e-05	0.000805	1.67
GO:0019752	carboxylic acid metabolic process	1.38e-05	0.000809	1.46
GO:0046890	regulation of lipid biosynthetic process	1.44e-05	0.000841	2.43
GO:0016477	cell migration	1.49e-05	0.000865	1.53
GO:0010470	regulation of gastrulation	1.51e-05	0.000872	4
GO:0001763	morphogenesis of a branching structure	1.56e-05	0.000902	2.11
GO:0003006	developmental process involved in reproduction	1.63e-05	0.000934	1.58
GO:0006469	negative regulation of protein kinase activity	1.65e-05	0.000944	2.05
GO:0006629	lipid metabolic process	1.69e-05	0.000961	1.41
GO:0051222	positive regulation of protein transport	1.7e-05	0.000963	1.95
GO:0048732	gland development	1.7e-05	0.000959	1.95
GO:0001523	retinoid metabolic process	1.71e-05	0.000961	2.77
GO:0048598	embryonic morphogenesis	1.71e-05	0.000958	1.69
GO:0051345	positive regulation of hydrolase activity	1.73e-05	0.000962	1.47
GO:0008203	cholesterol metabolic process	1.78e-05	0.000987	2.45
GO:0006820	anion transport	1.81e-05	0.000997	1.67
GO:0030301	cholesterol transport	1.81e-05	0.000995	3.5
GO:0015918	sterol transport	1.81e-05	0.00099	3.5
GO:0007420	brain development	1.84e-05	0.001	2.07
GO:0001701	in utero embryonic development	1.92e-05	0.00104	1.96
GO:0008284	positive regulation of cell proliferation	1.96e-05	0.00106	1.49
GO:0051338	regulation of transferase activity	2.02e-05	0.00109	1.45
GO:0019216	regulation of lipid metabolic process	2.09e-05	0.00112	1.9
GO:0031399	regulation of protein modification process	2.09e-05	0.00111	1.36
GO:0045667	regulation of osteoblast differentiation	2.13e-05	0.00113	2.42
GO:0071407	cellular response to organic cyclic compound	2.25e-05	0.00119	1.79
GO:0046889	positive regulation of lipid biosynthetic process	2.25e-05	0.00119	3.13
GO:0060065	uterus development	2.28e-05	0.0012	6.36
GO:0060284	regulation of cell development	2.32e-05	0.00121	1.51
GO:0034379	very-low-density lipoprotein particle assembly	2.34e-05	0.00122	7.49
GO:0043009	chordate embryonic development	2.43e-05	0.00126	1.94
GO:0009967	positive regulation of signal transduction	2.46e-05	0.00127	1.38
GO:0060627	regulation of vesicle-mediated transport	2.62e-05	0.00135	1.77
GO:0070482	response to oxygen levels	2.68e-05	0.00137	1.84
GO:0048584	positive regulation of response to stimulus	2.75e-05	0.0014	1.31
GO:0071375	cellular response to peptide hormone stimulus	2.97e-05	0.00151	1.83
GO:0051336	regulation of hydrolase activity	3.03e-05	0.00153	1.37
GO:1903530	regulation of secretion by cell	3.04e-05	0.00153	1.58
GO:0009968	negative regulation of signal transduction	3.05e-05	0.00153	1.43
GO:0045940	positive regulation of steroid metabolic process	3.31e-05	0.00165	4.34
GO:0071901	negative regulation of protein serine/threonine kinase activity	3.38e-05	0.00168	2.32
GO:0050994	regulation of lipid catabolic process	3.4e-05	0.00169	3.33
GO:0009792	embryo development ending in birth or egg hatching	3.42e-05	0.00169	1.91
GO:0007169	transmembrane receptor protein tyrosine kinase signaling pathway	3.49e-05	0.00172	1.54
GO:0043085	positive regulation of catalytic activity	3.5e-05	0.00172	1.34
GO:0033673	negative regulation of kinase activity	3.51e-05	0.00172	1.97
GO:0010648	negative regulation of cell communication	3.54e-05	0.00172	1.4
GO:0043627	response to estrogen	3.67e-05	0.00178	2.1
GO:0040011	locomotion	3.9e-05	0.00189	1.44
GO:0048639	positive regulation of developmental growth	3.93e-05	0.00189	2.71
GO:0040008	regulation of growth	4.02e-05	0.00193	1.55
GO:0043200	response to amino acid	4.07e-05	0.00194	2.56
GO:0000122	negative regulation of transcription from RNA polymerase II promoter	4.08e-05	0.00194	1.51
GO:0009894	regulation of catabolic process	4.13e-05	0.00196	1.4
GO:0051247	positive regulation of protein metabolic process	4.34e-05	0.00205	1.36
GO:0090287	regulation of cellular response to growth factor stimulus	4.39e-05	0.00207	2.03
GO:0071230	cellular response to amino acid stimulus	4.58e-05	0.00215	3.25
GO:0048731	system development	4.73e-05	0.00221	1.48
GO:0070372	regulation of ERK1 and ERK2 cascade	4.81e-05	0.00224	2.08
GO:0036293	response to decreased oxygen levels	4.92e-05	0.00228	1.84
GO:0071229	cellular response to acid chemical	5.16e-05	0.00238	2.13
GO:0043534	blood vessel endothelial cell migration	5.16e-05	0.00238	4.16
GO:0007584	response to nutrient	5.34e-05	0.00245	2.09
GO:0010898	positive regulation of triglyceride catabolic process	5.5e-05	0.00251	8.32
GO:0034380	high-density lipoprotein particle assembly	5.5e-05	0.0025	8.32
GO:1901564	organonitrogen compound metabolic process	5.57e-05	0.00253	1.28
GO:0048870	cell motility	5.89e-05	0.00266	1.46
GO:0048514	blood vessel morphogenesis	6.01e-05	0.00271	2.64
GO:0016101	diterpenoid metabolic process	6.05e-05	0.00272	2.56
GO:0045597	positive regulation of cell differentiation	6.08e-05	0.00272	1.47
GO:0060395	SMAD protein signal transduction	6.1e-05	0.00272	4.99
GO:0008285	negative regulation of cell proliferation	6.25e-05	0.00278	1.51
GO:0010872	regulation of cholesterol esterification	6.42e-05	0.00284	6.66
GO:1901722	regulation of cell proliferation involved in kidney development	6.42e-05	0.00283	6.66
GO:0072073	kidney epithelium development	6.9e-05	0.00303	2.78
GO:0001666	response to hypoxia	6.9e-05	0.00302	1.83
GO:0071900	regulation of protein serine/threonine kinase activity	7.14e-05	0.00312	1.62
GO:0016043	cellular component organization	7.2e-05	0.00313	1.16
GO:0044092	negative regulation of molecular function	7.21e-05	0.00313	1.4
GO:0051248	negative regulation of protein metabolic process	7.66e-05	0.00331	1.43
GO:0051960	regulation of nervous system development	7.71e-05	0.00332	1.51
GO:0016310	phosphorylation	8.5e-05	0.00365	1.38
GO:0008589	regulation of smoothened signaling pathway	8.62e-05	0.00369	2.74
GO:0051129	negative regulation of cellular component organization	8.64e-05	0.00368	1.57
GO:0006897	endocytosis	9.42e-05	0.004	1.71
GO:0016125	sterol metabolic process	9.42e-05	0.00399	2.23
GO:0008283	cell proliferation	9.47e-05	0.004	1.49
GO:0010463	mesenchymal cell proliferation	9.9e-05	0.00417	5.38
GO:0038084	vascular endothelial growth factor signaling pathway	9.9e-05	0.00415	5.38
GO:0045669	positive regulation of osteoblast differentiation	0.000102	0.00426	2.8
GO:0008219	cell death	0.000102	0.00426	1.45
GO:0035556	intracellular signal transduction	0.000104	0.00431	1.3
GO:0090208	positive regulation of triglyceride metabolic process	0.000105	0.00435	4.7
GO:0044255	cellular lipid metabolic process	0.000112	0.00464	1.42
GO:0045773	positive regulation of axon extension	0.000116	0.00477	3.84
GO:0055007	cardiac muscle cell differentiation	0.000116	0.00475	3.84
GO:0008150	biological_process	0.000117	0.00478	1.03
GO:0012501	programmed cell death	0.000123	0.00501	1.46
GO:0055081	anion homeostasis	0.000123	0.005	3.33
GO:0071840	cellular component organization or biogenesis	0.000124	0.005	1.15
GO:0009069	serine family amino acid metabolic process	0.000124	0.00502	3.54
GO:0006793	phosphorus metabolic process	0.000125	0.00503	1.23
GO:0051726	regulation of cell cycle	0.000125	0.00502	1.41
GO:0001822	kidney development	0.000127	0.00509	2.19
GO:0061041	regulation of wound healing	0.000128	0.00512	2.27
GO:0019218	regulation of steroid metabolic process	0.000134	0.00532	2.57
GO:0016265	death	0.000135	0.00535	1.44
GO:0044702	single organism reproductive process	0.000138	0.00545	1.38
GO:0010811	positive regulation of cell-substrate adhesion	0.000146	0.00575	2.36
GO:0010896	regulation of triglyceride catabolic process	0.000147	0.00576	5.99
GO:2000188	regulation of cholesterol homeostasis	0.000147	0.00574	5.99
GO:0050920	regulation of chemotaxis	0.000147	0.00575	2.17
GO:0006721	terpenoid metabolic process	0.000154	0.00597	2.41
GO:0035239	tube morphogenesis	0.000162	0.00627	2.29
GO:0010810	regulation of cell-substrate adhesion	0.000167	0.00645	2.03
GO:0051093	negative regulation of developmental process	0.00017	0.00655	1.42
GO:0043542	endothelial cell migration	0.000175	0.00671	2.91
GO:0010985	negative regulation of lipoprotein particle clearance	0.000177	0.00676	7.13
GO:0010873	positive regulation of cholesterol esterification	0.000177	0.00674	7.13
GO:0051223	regulation of protein transport	0.000191	0.00725	1.61
GO:0006796	phosphate-containing compound metabolic process	0.000193	0.00734	1.22
GO:0009798	axis specification	0.000197	0.00745	2.5
GO:0009887	organ morphogenesis	0.000198	0.00746	1.58
GO:0010720	positive regulation of cell development	0.000203	0.00764	1.62
GO:0031329	regulation of cellular catabolic process	0.000206	0.00771	1.38
GO:0006520	cellular amino acid metabolic process	0.000212	0.00794	1.57
GO:0030100	regulation of endocytosis	0.000215	0.00801	1.97
GO:0070374	positive regulation of ERK1 and ERK2 cascade	0.000217	0.00805	2.16
GO:0086065	cell communication involved in cardiac conduction	0.000219	0.00812	3.91
GO:0051146	striated muscle cell differentiation	0.000222	0.00822	2.85
GO:0030198	extracellular matrix organization	0.000236	0.00871	1.61
GO:0032269	negative regulation of cellular protein metabolic process	0.000237	0.0087	1.42
GO:0016054	organic acid catabolic process	0.000248	0.00909	1.85
GO:0046395	carboxylic acid catabolic process	0.000248	0.00906	1.85
GO:0071453	cellular response to oxygen levels	0.00025	0.0091	2.14
GO:0009063	cellular amino acid catabolic process	0.00025	0.00908	2.14
GO:0043062	extracellular structure organization	0.000255	0.00923	1.6
GO:0001889	liver development	0.000257	0.00927	2.32
GO:0030278	regulation of ossification	0.000266	0.00957	1.9
GO:0090316	positive regulation of intracellular protein transport	0.000266	0.00957	2.06
GO:0048011	neurotrophin TRK receptor signaling pathway	0.000268	0.00961	1.69
GO:0042592	homeostatic process	0.000281	0.01	1.33
GO:0001938	positive regulation of endothelial cell proliferation	0.000297	0.0106	2.58
GO:0048520	positive regulation of behavior	0.000301	0.0107	2.2
GO:2000736	regulation of stem cell differentiation	0.000302	0.0107	2.3
GO:0002042	cell migration involved in sprouting angiogenesis	0.00031	0.0109	4.66
GO:0009790	embryo development	0.000315	0.0111	1.71
GO:0061036	positive regulation of cartilage development	0.00032	0.0112	3.75
GO:0009896	positive regulation of catabolic process	0.00033	0.0115	1.42
GO:0048008	platelet-derived growth factor receptor signaling pathway	0.00033	0.0115	3.44
GO:0046683	response to organophosphorus	0.00033	0.0115	2.1
GO:0045666	positive regulation of neuron differentiation	0.000333	0.0116	1.77
GO:0038179	neurotrophin signaling pathway	0.000345	0.012	1.67
GO:0014074	response to purine-containing compound	0.000346	0.0119	2.03
GO:0050679	positive regulation of epithelial cell proliferation	0.000349	0.012	2
GO:0051235	maintenance of location	0.000349	0.012	1.97
GO:0006720	isoprenoid metabolic process	0.000349	0.012	2.18
GO:0051130	positive regulation of cellular component organization	0.000351	0.012	1.4
GO:0048863	stem cell differentiation	0.000362	0.0123	2.63
GO:1902533	positive regulation of intracellular signal transduction	0.000369	0.0126	1.39
GO:0022409	positive regulation of cell-cell adhesion	0.000377	0.0128	3
GO:0050767	regulation of neurogenesis	0.000382	0.0129	1.48
GO:0006811	ion transport	0.000384	0.0129	1.31
GO:0006887	exocytosis	0.000384	0.0129	1.75
GO:0010770	positive regulation of cell morphogenesis involved in differentiation	0.000387	0.013	2.05
GO:0043410	positive regulation of MAPK cascade	0.000397	0.0133	1.56
GO:0032386	regulation of intracellular transport	0.000397	0.0133	1.55
GO:0051241	negative regulation of multicellular organismal process	0.000401	0.0134	1.36
GO:0070741	response to interleukin-6	0.000414	0.0138	4
GO:2000352	negative regulation of endothelial cell apoptotic process	0.000414	0.0137	4
GO:0072089	stem cell proliferation	0.000416	0.0138	2.82
GO:0034370	triglyceride-rich lipoprotein particle remodeling	0.000432	0.0142	6.24
GO:0034383	low-density lipoprotein particle clearance	0.000432	0.0142	6.24
GO:1902475	L-alpha-amino acid transmembrane transport	0.000432	0.0142	6.24
GO:0072203	cell proliferation involved in metanephros development	0.000432	0.0141	6.24
GO:0060548	negative regulation of cell death	0.00044	0.0144	1.37
GO:0010035	response to inorganic substance	0.000454	0.0148	1.57
GO:0055090	acylglycerol homeostasis	0.000455	0.0148	3.6
GO:0070328	triglyceride homeostasis	0.000455	0.0147	3.6
GO:0032868	response to insulin	0.000456	0.0147	1.71
GO:0001934	positive regulation of protein phosphorylation	0.000458	0.0148	1.41
GO:0010901	regulation of very-low-density lipoprotein particle remodeling	0.000461	0.0148	7.99
GO:1901723	negative regulation of cell proliferation involved in kidney development	0.000461	0.0148	7.99
GO:0060449	bud elongation involved in lung branching	0.000461	0.0147	7.99
GO:0000101	sulfur amino acid transport	0.000461	0.0147	7.99
GO:0060696	regulation of phospholipid catabolic process	0.000461	0.0146	7.99
GO:0032388	positive regulation of intracellular transport	0.000462	0.0147	1.76
GO:0036294	cellular response to decreased oxygen levels	0.000466	0.0147	2.13
GO:0046887	positive regulation of hormone secretion	0.000485	0.0153	2.22
GO:0006915	apoptotic process	0.00049	0.0154	1.42
GO:0006898	receptor-mediated endocytosis	0.000497	0.0156	1.93
GO:0043409	negative regulation of MAPK cascade	0.000501	0.0157	2.01
GO:0051150	regulation of smooth muscle cell differentiation	0.000504	0.0157	4.37
GO:0090185	negative regulation of kidney development	0.000504	0.0157	4.37
GO:0043086	negative regulation of catalytic activity	0.000511	0.0159	1.4
GO:0032270	positive regulation of cellular protein metabolic process	0.000513	0.0159	1.31
GO:1901888	regulation of cell junction assembly	0.000523	0.0162	2.76
GO:0070613	regulation of protein processing	0.000536	0.0165	1.46
GO:1903317	regulation of protein maturation	0.000536	0.0165	1.46
GO:0008406	gonad development	0.000536	0.0165	2.11
GO:0048585	negative regulation of response to stimulus	0.000565	0.0173	1.31
GO:0031589	cell-substrate adhesion	0.000568	0.0174	1.97
GO:0045664	regulation of neuron differentiation	0.000593	0.0181	1.52
GO:0030162	regulation of proteolysis	0.000611	0.0186	1.46
GO:0045807	positive regulation of endocytosis	0.000615	0.0187	2.23
GO:0050921	positive regulation of chemotaxis	0.000615	0.0186	2.23
GO:0032526	response to retinoic acid	0.000616	0.0186	2.09
GO:0045992	negative regulation of embryonic development	0.000635	0.0191	3.46
GO:0044703	multi-organism reproductive process	0.000639	0.0192	2.01
GO:0042493	response to drug	0.000644	0.0193	1.57
GO:0050769	positive regulation of neurogenesis	0.000647	0.0194	1.63
GO:0032355	response to estradiol	0.000654	0.0195	2.17
GO:0043069	negative regulation of programmed cell death	0.000657	0.0196	1.37
GO:1903076	regulation of protein localization to plasma membrane	0.000664	0.0197	2.59
GO:0051258	protein polymerization	0.000664	0.0197	2.59
GO:0045927	positive regulation of growth	0.00069	0.0204	1.81
GO:0044282	small molecule catabolic process	0.000699	0.0206	1.67
GO:2000737	negative regulation of stem cell differentiation	0.000715	0.021	2.97
GO:0045862	positive regulation of proteolysis	0.000759	0.0223	1.7
GO:0050795	regulation of behavior	0.00076	0.0223	1.86
GO:0090092	regulation of transmembrane receptor protein serine/threonine kinase signaling pathway	0.000762	0.0223	1.8
GO:0046942	carboxylic acid transport	0.00077	0.0225	1.73
GO:0007369	gastrulation	0.00078	0.0227	2.79
GO:0044712	single-organism catabolic process	0.000792	0.023	1.28
GO:0044237	cellular metabolic process	0.000803	0.0233	1.08
GO:0000902	cell morphogenesis	0.000806	0.0233	1.77
GO:0006950	response to stress	0.000837	0.0241	1.18
GO:0045596	negative regulation of cell differentiation	0.000865	0.0249	1.42
GO:0034405	response to fluid shear stress	0.000869	0.0249	3.33
GO:0051047	positive regulation of secretion	0.000871	0.025	1.62
GO:0042476	odontogenesis	0.000872	0.0249	2.13
GO:0045747	positive regulation of Notch signaling pathway	0.000876	0.025	3.63
GO:0003179	heart valve morphogenesis	0.000876	0.0249	3.63
GO:0048762	mesenchymal cell differentiation	0.000876	0.0249	3.63
GO:2000810	regulation of tight junction assembly	0.000891	0.0253	5.55
GO:0050878	regulation of body fluid levels	0.000892	0.0252	1.42
GO:0042475	odontogenesis of dentin-containing tooth	0.000899	0.0253	2.35
GO:0071456	cellular response to hypoxia	0.0009	0.0253	2.08
GO:0045778	positive regulation of ossification	0.00091	0.0256	2.22
GO:0010984	regulation of lipoprotein particle clearance	0.00092	0.0258	4.61
GO:0010885	regulation of cholesterol storage	0.00092	0.0257	4.61
GO:0015849	organic acid transport	0.000921	0.0257	1.71
GO:2000648	positive regulation of stem cell proliferation	0.000947	0.0264	2.42
GO:0010631	epithelial cell migration	0.000947	0.0263	2.42
GO:0022610	biological adhesion	0.00095	0.0263	1.35
GO:0008202	steroid metabolic process	0.00097	0.0268	1.72
GO:1901605	alpha-amino acid metabolic process	0.00097	0.0268	1.72
GO:0072163	mesonephric epithelium development	0.000976	0.0269	2.72

## Sheet: Mesoderm vs Visceral Endoderm
GO Term	Description	P-value	FDR q-value	Enrichment
GO:0032879	regulation of localization	8.78e-18	1.12e-13	1.6
GO:0048518	positive regulation of biological process	5.46e-16	3.48e-12	1.31
GO:0042221	response to chemical	7.87e-14	3.34e-10	1.42
GO:0023051	regulation of signaling	1.37e-13	4.38e-10	1.44
GO:0010646	regulation of cell communication	2.49e-13	6.34e-10	1.43
GO:0050793	regulation of developmental process	2.79e-13	5.93e-10	1.52
GO:0009653	anatomical structure morphogenesis	2.95e-13	5.37e-10	1.64
GO:0048522	positive regulation of cellular process	4.48e-13	7.15e-10	1.3
GO:0009719	response to endogenous stimulus	7.52e-13	1.07e-09	1.63
GO:0048856	anatomical structure development	8.56e-13	1.09e-09	1.4
GO:0010033	response to organic substance	2.21e-12	2.56e-09	1.44
GO:0051239	regulation of multicellular organismal process	3.72e-12	3.95e-09	1.44
GO:0048583	regulation of response to stimulus	9.95e-12	9.76e-09	1.36
GO:0051094	positive regulation of developmental process	1.59e-11	1.45e-08	1.71
GO:0040012	regulation of locomotion	2.04e-11	1.74e-08	1.89
GO:0032502	developmental process	3.49e-11	2.78e-08	1.26
GO:0051049	regulation of transport	4.28e-11	3.21e-08	1.53
GO:1901700	response to oxygen-containing compound	4.41e-11	3.12e-08	1.61
GO:0032501	multicellular organismal process	6.23e-11	4.18e-08	1.33
GO:0014070	response to organic cyclic compound	7.5e-11	4.78e-08	1.8
GO:0044767	single-organism developmental process	8.87e-11	5.39e-08	1.28
GO:0051240	positive regulation of multicellular organismal process	1.01e-10	5.87e-08	1.59
GO:0030334	regulation of cell migration	1.18e-10	6.56e-08	1.93
GO:0060341	regulation of cellular localization	1.33e-10	7.08e-08	1.66
GO:0009966	regulation of signal transduction	1.53e-10	7.82e-08	1.4
GO:0051046	regulation of secretion	1.55e-10	7.6e-08	1.88
GO:0048513	organ development	1.96e-10	9.26e-08	1.59
GO:0048523	negative regulation of cellular process	2.68e-10	1.22e-07	1.29
GO:0044707	single-multicellular organism process	3.23e-10	1.42e-07	1.32
GO:0031325	positive regulation of cellular metabolic process	5.37e-10	2.28e-07	1.33
GO:0071495	cellular response to endogenous stimulus	5.72e-10	2.35e-07	1.66
GO:0048519	negative regulation of biological process	7.36e-10	2.93e-07	1.27
GO:0009893	positive regulation of metabolic process	7.54e-10	2.91e-07	1.31
GO:0048869	cellular developmental process	8.35e-10	3.13e-07	1.37
GO:2000145	regulation of cell motility	9.52e-10	3.47e-07	1.85
GO:0042127	regulation of cell proliferation	1.3e-09	4.59e-07	1.51
GO:0051270	regulation of cellular component movement	1.37e-09	4.73e-07	1.81
GO:0042325	regulation of phosphorylation	1.38e-09	4.62e-07	1.55
GO:0065008	regulation of biological quality	2.09e-09	6.82e-07	1.34
GO:0045595	regulation of cell differentiation	2.14e-09	6.82e-07	1.51
GO:0009725	response to hormone	2.39e-09	7.44e-07	1.68
GO:0010243	response to organonitrogen compound	2.85e-09	8.64e-07	1.72
GO:0023057	negative regulation of signaling	3.17e-09	9.39e-07	1.59
GO:1901698	response to nitrogen compound	3.25e-09	9.4e-07	1.69
GO:0022414	reproductive process	4.02e-09	1.14e-06	1.57
GO:0071310	cellular response to organic substance	4.07e-09	1.13e-06	1.44
GO:0045597	positive regulation of cell differentiation	4.68e-09	1.27e-06	1.71
GO:0010648	negative regulation of cell communication	6.57e-09	1.74e-06	1.58
GO:0009991	response to extracellular stimulus	8.04e-09	2.09e-06	2.1
GO:0010647	positive regulation of cell communication	8.42e-09	2.15e-06	1.5
GO:0003006	developmental process involved in reproduction	9.86e-09	2.46e-06	1.79
GO:0009891	positive regulation of biosynthetic process	1.14e-08	2.79e-06	1.44
GO:0051174	regulation of phosphorus metabolic process	1.31e-08	3.14e-06	1.4
GO:0070887	cellular response to chemical stimulus	1.38e-08	3.27e-06	1.39
GO:0019220	regulation of phosphate metabolic process	1.62e-08	3.75e-06	1.39
GO:0044763	single-organism cellular process	1.73e-08	3.93e-06	1.12
GO:0007167	enzyme linked receptor protein signaling pathway	1.76e-08	3.94e-06	1.64
GO:0048584	positive regulation of response to stimulus	1.79e-08	3.93e-06	1.43
GO:0023056	positive regulation of signaling	1.84e-08	3.98e-06	1.49
GO:0045995	regulation of embryonic development	2.05e-08	4.35e-06	3
GO:0051254	positive regulation of RNA metabolic process	2.08e-08	4.36e-06	1.48
GO:0065007	biological regulation	2.34e-08	4.82e-06	1.11
GO:0051173	positive regulation of nitrogen compound metabolic process	2.46e-08	4.98e-06	1.37
GO:0050789	regulation of biological process	2.58e-08	5.13e-06	1.12
GO:0051050	positive regulation of transport	2.61e-08	5.12e-06	1.68
GO:0045893	positive regulation of transcription, DNA-templated	2.94e-08	5.67e-06	1.49
GO:1903508	positive regulation of nucleic acid-templated transcription	2.94e-08	5.59e-06	1.49
GO:0031328	positive regulation of cellular biosynthetic process	3.14e-08	5.88e-06	1.43
GO:0010604	positive regulation of macromolecule metabolic process	3.23e-08	5.97e-06	1.33
GO:0009968	negative regulation of signal transduction	3.52e-08	6.41e-06	1.58
GO:0002009	morphogenesis of an epithelium	3.52e-08	6.32e-06	2.08
GO:0048585	negative regulation of response to stimulus	3.56e-08	6.3e-06	1.51
GO:1903530	regulation of secretion by cell	3.6e-08	6.29e-06	1.78
GO:0048729	tissue morphogenesis	3.61e-08	6.23e-06	1.96
GO:2000026	regulation of multicellular organismal development	3.78e-08	6.43e-06	1.45
GO:0045944	positive regulation of transcription from RNA polymerase II promoter	4.35e-08	7.3e-06	1.58
GO:0046883	regulation of hormone secretion	5.14e-08	8.51e-06	2.21
GO:0031667	response to nutrient levels	7.34e-08	1.2e-05	2.07
GO:0006810	transport	7.53e-08	1.21e-05	1.26
GO:0042327	positive regulation of phosphorylation	1.03e-07	1.64e-05	1.6
GO:0010628	positive regulation of gene expression	1.04e-07	1.64e-05	1.4
GO:0010557	positive regulation of macromolecule biosynthetic process	1.07e-07	1.66e-05	1.43
GO:0090276	regulation of peptide hormone secretion	1.12e-07	1.71e-05	2.31
GO:0071825	protein-lipid complex subunit organization	1.16e-07	1.76e-05	4.64
GO:1901652	response to peptide	1.23e-07	1.85e-05	1.88
GO:0051234	establishment of localization	1.27e-07	1.88e-05	1.25
GO:0030154	cell differentiation	1.27e-07	1.87e-05	1.39
GO:0051179	localization	1.37e-07	1.98e-05	1.23
GO:1902680	positive regulation of RNA biosynthetic process	1.69e-07	2.42e-05	1.45
GO:0065005	protein-lipid complex assembly	1.75e-07	2.48e-05	6.05
GO:0042157	lipoprotein metabolic process	1.77e-07	2.48e-05	4.28
GO:0002791	regulation of peptide secretion	1.81e-07	2.51e-05	2.28
GO:0045935	positive regulation of nucleobase-containing compound metabolic process	1.88e-07	2.58e-05	1.35
GO:0048878	chemical homeostasis	1.95e-07	2.64e-05	1.61
GO:0043691	reverse cholesterol transport	2e-07	2.68e-05	6.6
GO:0071363	cellular response to growth factor stimulus	2.33e-07	3.1e-05	1.69
GO:0010770	positive regulation of cell morphogenesis involved in differentiation	2.97e-07	3.9e-05	2.6
GO:0071827	plasma lipoprotein particle organization	3.3e-07	4.3e-05	4.62
GO:0010470	regulation of gastrulation	3.3e-07	4.25e-05	4.62
GO:0033993	response to lipid	3.56e-07	4.54e-05	1.62
GO:0009888	tissue development	3.94e-07	4.97e-05	1.65
GO:0070372	regulation of ERK1 and ERK2 cascade	4.06e-07	5.07e-05	2.38
GO:0009890	negative regulation of biosynthetic process	4.21e-07	5.21e-05	1.45
GO:0010558	negative regulation of macromolecule biosynthetic process	4.28e-07	5.24e-05	1.47
GO:0009967	positive regulation of signal transduction	4.51e-07	5.48e-05	1.46
GO:0044699	single-organism process	4.73e-07	5.69e-05	1.09
GO:0034377	plasma lipoprotein particle assembly	4.85e-07	5.77e-05	6.19
GO:0050794	regulation of cellular process	5.3e-07	6.25e-05	1.11
GO:0009605	response to external stimulus	5.37e-07	6.29e-05	1.42
GO:0030855	epithelial cell differentiation	6.09e-07	7.06e-05	1.97
GO:0002576	platelet degranulation	6.41e-07	7.37e-05	2.97
GO:0001932	regulation of protein phosphorylation	6.78e-07	7.72e-05	1.49
GO:2000113	negative regulation of cellular macromolecule biosynthetic process	6.97e-07	7.86e-05	1.47
GO:0071417	cellular response to organonitrogen compound	8.36e-07	9.35e-05	1.78
GO:0090087	regulation of peptide transport	8.69e-07	9.64e-05	2.08
GO:0070848	response to growth factor	8.71e-07	9.58e-05	1.64
GO:0010562	positive regulation of phosphorus metabolic process	8.77e-07	9.56e-05	1.41
GO:0045937	positive regulation of phosphate metabolic process	8.77e-07	9.47e-05	1.41
GO:0051241	negative regulation of multicellular organismal process	9.04e-07	9.68e-05	1.52
GO:0097305	response to alcohol	9.67e-07	0.000103	1.99
GO:0034384	high-density lipoprotein particle clearance	1.05e-06	0.000111	9.9
GO:0022603	regulation of anatomical structure morphogenesis	1.06e-06	0.00011	1.56
GO:1903507	negative regulation of nucleic acid-templated transcription	1.09e-06	0.000113	1.49
GO:0031327	negative regulation of cellular biosynthetic process	1.12e-06	0.000116	1.44
GO:0010720	positive regulation of cell development	1.19e-06	0.000122	1.83
GO:0050878	regulation of body fluid levels	1.24e-06	0.000126	1.64
GO:0019222	regulation of metabolic process	1.26e-06	0.000127	1.16
GO:0048017	inositol lipid-mediated signaling	1.37e-06	0.000137	2.44
GO:0048015	phosphatidylinositol-mediated signaling	1.37e-06	0.000136	2.44
GO:0051128	regulation of cellular component organization	1.42e-06	0.000139	1.35
GO:0044765	single-organism transport	1.55e-06	0.000151	1.26
GO:0043408	regulation of MAPK cascade	1.62e-06	0.000156	1.66
GO:0050678	regulation of epithelial cell proliferation	1.96e-06	0.000188	1.99
GO:0006357	regulation of transcription from RNA polymerase II promoter	2.02e-06	0.000192	1.37
GO:1902578	single-organism localization	2.02e-06	0.000191	1.25
GO:0044702	single organism reproductive process	2.03e-06	0.00019	1.49
GO:0008284	positive regulation of cell proliferation	2.11e-06	0.000196	1.54
GO:0061138	morphogenesis of a branching epithelium	2.23e-06	0.000206	2.26
GO:0048870	cell motility	2.25e-06	0.000206	1.56
GO:0016477	cell migration	2.33e-06	0.000212	1.58
GO:0031323	regulation of cellular metabolic process	2.34e-06	0.000212	1.17
GO:0015711	organic anion transport	2.4e-06	0.000216	1.88
GO:0045892	negative regulation of transcription, DNA-templated	2.42e-06	0.000215	1.48
GO:1901699	cellular response to nitrogen compound	2.55e-06	0.000226	1.71
GO:1902679	negative regulation of RNA biosynthetic process	2.56e-06	0.000225	1.47
GO:0042592	homeostatic process	2.7e-06	0.000236	1.44
GO:0016192	vesicle-mediated transport	2.73e-06	0.000237	1.49
GO:0007169	transmembrane receptor protein tyrosine kinase signaling pathway	2.78e-06	0.000239	1.62
GO:0001763	morphogenesis of a branching structure	2.82e-06	0.000241	2.21
GO:0010605	negative regulation of macromolecule metabolic process	2.85e-06	0.000242	1.33
GO:0050896	response to stimulus	3e-06	0.000253	1.14
GO:0043549	regulation of kinase activity	3.39e-06	0.000284	1.53
GO:0001775	cell activation	3.72e-06	0.00031	1.61
GO:0030278	regulation of ossification	3.8e-06	0.000315	2.18
GO:1901701	cellular response to oxygen-containing compound	3.89e-06	0.00032	1.54
GO:0043434	response to peptide hormone	3.92e-06	0.000321	1.77
GO:0009892	negative regulation of metabolic process	4.01e-06	0.000326	1.29
GO:0060429	epithelium development	4.02e-06	0.000324	1.96
GO:0034381	plasma lipoprotein particle clearance	4.2e-06	0.000337	5.21
GO:0051253	negative regulation of RNA metabolic process	4.44e-06	0.000353	1.45
GO:0033344	cholesterol efflux	4.6e-06	0.000364	4.74
GO:0040011	locomotion	5.06e-06	0.000398	1.49
GO:0048731	system development	5.1e-06	0.000399	1.54
GO:0065009	regulation of molecular function	5.46e-06	0.000424	1.26
GO:0030155	regulation of cell adhesion	5.68e-06	0.000439	1.8
GO:0032880	regulation of protein localization	5.75e-06	0.000442	1.63
GO:0048598	embryonic morphogenesis	6.03e-06	0.00046	1.72
GO:0050796	regulation of insulin secretion	6.41e-06	0.000486	2.16
GO:0006820	anion transport	6.55e-06	0.000494	1.7
GO:0001934	positive regulation of protein phosphorylation	7.66e-06	0.000574	1.54
GO:0010629	negative regulation of gene expression	7.89e-06	0.000588	1.36
GO:0022407	regulation of cell-cell adhesion	7.91e-06	0.000586	2.61
GO:0040017	positive regulation of locomotion	8.04e-06	0.000593	1.83
GO:0006928	cellular component movement	8.13e-06	0.000596	1.38
GO:0045859	regulation of protein kinase activity	9.96e-06	0.000725	1.52
GO:0031324	negative regulation of cellular metabolic process	1.02e-05	0.000742	1.29
GO:0001101	response to acid chemical	1.11e-05	0.000797	1.87
GO:0048639	positive regulation of developmental growth	1.23e-05	0.000878	2.83
GO:0048754	branching morphogenesis of an epithelial tube	1.28e-05	0.000911	2.24
GO:0050817	coagulation	1.28e-05	0.000909	1.63
GO:0007596	blood coagulation	1.28e-05	0.000904	1.63
GO:0051093	negative regulation of developmental process	1.34e-05	0.00094	1.5
GO:0007165	signal transduction	1.38e-05	0.000963	1.18
GO:0048638	regulation of developmental growth	1.6e-05	0.00111	2.25
GO:0007599	hemostasis	1.62e-05	0.00112	1.62
GO:0042632	cholesterol homeostasis	1.75e-05	0.0012	3.06
GO:0040008	regulation of growth	1.81e-05	0.00123	1.57
GO:0051047	positive regulation of secretion	1.84e-05	0.00124	1.83
GO:0060284	regulation of cell development	1.94e-05	0.00131	1.51
GO:0001523	retinoid metabolic process	1.94e-05	0.0013	2.75
GO:0030335	positive regulation of cell migration	2.03e-05	0.00136	1.82
GO:0048468	cell development	2.15e-05	0.00143	1.59
GO:0034367	macromolecular complex remodeling	2.21e-05	0.00146	4.5
GO:0034368	protein-lipid complex remodeling	2.21e-05	0.00145	4.5
GO:0034369	plasma lipoprotein particle remodeling	2.21e-05	0.00145	4.5
GO:0007389	pattern specification process	2.28e-05	0.00148	1.69
GO:0055092	sterol homeostasis	2.28e-05	0.00148	3.01
GO:0009880	embryonic pattern specification	2.28e-05	0.00147	3.01
GO:0030111	regulation of Wnt signaling pathway	2.35e-05	0.0015	1.94
GO:0050790	regulation of catalytic activity	2.39e-05	0.00153	1.27
GO:0033700	phospholipid efflux	2.42e-05	0.00153	6.3
GO:0030198	extracellular matrix organization	2.43e-05	0.00153	1.71
GO:0045667	regulation of osteoblast differentiation	2.46e-05	0.00155	2.4
GO:0030178	negative regulation of Wnt signaling pathway	2.51e-05	0.00157	2.27
GO:0043062	extracellular structure organization	2.65e-05	0.00165	1.7
GO:0043069	negative regulation of programmed cell death	2.66e-05	0.00165	1.46
GO:0032870	cellular response to hormone stimulus	2.68e-05	0.00165	1.61
GO:0051172	negative regulation of nitrogen compound metabolic process	2.72e-05	0.00167	1.37
GO:0045785	positive regulation of cell adhesion	2.8e-05	0.00171	2.05
GO:0008285	negative regulation of cell proliferation	2.95e-05	0.00179	1.54
GO:0010810	regulation of cell-substrate adhesion	3.13e-05	0.00189	2.15
GO:0031668	cellular response to extracellular stimulus	3.13e-05	0.00189	2.29
GO:0010038	response to metal ion	3.14e-05	0.00188	1.86
GO:0007154	cell communication	3.36e-05	0.002	1.43
GO:1900026	positive regulation of substrate adhesion-dependent cell spreading	3.56e-05	0.00211	4.31
GO:0048545	response to steroid hormone	3.61e-05	0.00213	1.69
GO:0022604	regulation of cell morphogenesis	3.66e-05	0.00215	1.67
GO:2000147	positive regulation of cell motility	3.69e-05	0.00216	1.78
GO:0051223	regulation of protein transport	3.74e-05	0.00218	1.68
GO:0050680	negative regulation of epithelial cell proliferation	4.13e-05	0.0024	2.34
GO:0051272	positive regulation of cellular component movement	4.31e-05	0.00249	1.76
GO:0060548	negative regulation of cell death	4.66e-05	0.00268	1.43
GO:0008150	biological_process	5.07e-05	0.0029	1.03
GO:0010035	response to inorganic substance	5.07e-05	0.00289	1.67
GO:0051130	positive regulation of cellular component organization	5.09e-05	0.00288	1.45
GO:1902531	regulation of intracellular signal transduction	5.18e-05	0.00292	1.34
GO:0090287	regulation of cellular response to growth factor stimulus	5.22e-05	0.00293	2.02
GO:0035107	appendage morphogenesis	5.35e-05	0.00299	2.4
GO:0035108	limb morphogenesis	5.35e-05	0.00298	2.4
GO:0019216	regulation of lipid metabolic process	5.56e-05	0.00308	1.84
GO:0045934	negative regulation of nucleobase-containing compound metabolic process	5.6e-05	0.00309	1.36
GO:0033674	positive regulation of kinase activity	5.62e-05	0.00309	1.58
GO:0045216	cell-cell junction organization	5.67e-05	0.0031	2.06
GO:0034380	high-density lipoprotein particle assembly	5.74e-05	0.00313	8.25
GO:0007223	Wnt signaling pathway, calcium modulating pathway	5.74e-05	0.00311	8.25
GO:0045834	positive regulation of lipid metabolic process	6.08e-05	0.00329	2.33
GO:0050920	regulation of chemotaxis	6.32e-05	0.0034	2.24
GO:0009628	response to abiotic stimulus	6.41e-05	0.00344	1.38
GO:0048608	reproductive structure development	6.46e-05	0.00345	1.8
GO:0080134	regulation of response to stress	6.52e-05	0.00346	1.39
GO:0046887	positive regulation of hormone secretion	6.61e-05	0.0035	2.42
GO:0048008	platelet-derived growth factor receptor signaling pathway	6.64e-05	0.0035	3.76
GO:0003002	regionalization	6.66e-05	0.00349	1.82
GO:2000810	regulation of tight junction assembly	6.74e-05	0.00352	6.6
GO:0090009	primitive streak formation	6.74e-05	0.00351	6.6
GO:0048514	blood vessel morphogenesis	6.74e-05	0.0035	2.61
GO:0016101	diterpenoid metabolic process	6.82e-05	0.00352	2.54
GO:0043066	negative regulation of apoptotic process	6.92e-05	0.00356	1.44
GO:0042493	response to drug	7.24e-05	0.00371	1.67
GO:0010632	regulation of epithelial cell migration	7.26e-05	0.0037	2.15
GO:0050795	regulation of behavior	7.36e-05	0.00374	2.03
GO:0060255	regulation of macromolecule metabolic process	7.38e-05	0.00374	1.15
GO:0006082	organic acid metabolic process	7.79e-05	0.00393	1.38
GO:0051716	cellular response to stimulus	7.9e-05	0.00396	1.14
GO:0010594	regulation of endothelial cell migration	7.9e-05	0.00395	2.39
GO:0048646	anatomical structure formation involved in morphogenesis	9.01e-05	0.00449	1.45
GO:0000902	cell morphogenesis	9.61e-05	0.00477	1.92
GO:0051591	response to cAMP	9.77e-05	0.00483	2.42
GO:0051247	positive regulation of protein metabolic process	9.78e-05	0.00481	1.34
GO:0048557	embryonic digestive tract morphogenesis	0.000101	0.00497	4.24
GO:0046889	positive regulation of lipid biosynthetic process	0.000103	0.00501	2.91
GO:0030030	cell projection organization	0.000103	0.00501	1.5
GO:0034375	high-density lipoprotein particle remodeling	0.000105	0.00507	5.33
GO:0080090	regulation of primary metabolic process	0.000105	0.00509	1.14
GO:0042326	negative regulation of phosphorylation	0.000106	0.00508	1.68
GO:0015850	organic hydroxy compound transport	0.000106	0.00507	2.3
GO:1901653	cellular response to peptide	0.000107	0.00511	1.74
GO:0010468	regulation of gene expression	0.000109	0.0052	1.17
GO:0045860	positive regulation of protein kinase activity	0.000111	0.00528	1.56
GO:0071407	cellular response to organic cyclic compound	0.000112	0.0053	1.71
GO:0030326	embryonic limb morphogenesis	0.00012	0.00566	2.45
GO:0035113	embryonic appendage morphogenesis	0.00012	0.00564	2.45
GO:0045992	negative regulation of embryonic development	0.000125	0.00582	3.81
GO:0060627	regulation of vesicle-mediated transport	0.000127	0.00592	1.69
GO:0008283	cell proliferation	0.000127	0.0059	1.48
GO:0010563	negative regulation of phosphorus metabolic process	0.000128	0.00593	1.56
GO:0045936	negative regulation of phosphate metabolic process	0.000128	0.0059	1.56
GO:0009889	regulation of biosynthetic process	0.000132	0.00607	1.17
GO:0006811	ion transport	0.000132	0.00605	1.33
GO:0001667	ameboidal-type cell migration	0.000134	0.00608	2.15
GO:0046890	regulation of lipid biosynthetic process	0.000136	0.00616	2.22
GO:0055088	lipid homeostasis	0.000139	0.00628	2.36
GO:0070482	response to oxygen levels	0.00014	0.00631	1.75
GO:0046683	response to organophosphorus	0.000146	0.00654	2.17
GO:1903532	positive regulation of secretion by cell	0.000146	0.00652	1.76
GO:0061041	regulation of wound healing	0.000146	0.00651	2.26
GO:0090277	positive regulation of peptide hormone secretion	0.000147	0.00654	2.63
GO:0019218	regulation of steroid metabolic process	0.000149	0.0066	2.55
GO:0000122	negative regulation of transcription from RNA polymerase II promoter	0.00015	0.00663	1.46
GO:0007584	response to nutrient	0.000152	0.0067	2.01
GO:0043410	positive regulation of MAPK cascade	0.000158	0.00692	1.6
GO:0010811	positive regulation of cell-substrate adhesion	0.000165	0.00719	2.34
GO:0048011	neurotrophin TRK receptor signaling pathway	0.000168	0.00733	1.71
GO:0006721	terpenoid metabolic process	0.000172	0.00748	2.39
GO:0019219	regulation of nucleobase-containing compound metabolic process	0.000174	0.00752	1.16
GO:2000737	negative regulation of stem cell differentiation	0.00018	0.00775	3.21
GO:0009896	positive regulation of catabolic process	0.00018	0.00774	1.43
GO:0000041	transition metal ion transport	0.000183	0.00783	2.27
GO:0048672	positive regulation of collateral sprouting	0.000184	0.00784	7.07
GO:0048009	insulin-like growth factor receptor signaling pathway	0.000191	0.00812	4.95
GO:0070201	regulation of establishment of protein localization	0.000191	0.00811	1.56
GO:0051271	negative regulation of cellular component movement	0.000193	0.00815	1.89
GO:0090092	regulation of transmembrane receptor protein serine/threonine kinase signaling pathway	0.000193	0.00813	1.89
GO:0044093	positive regulation of molecular function	0.000214	0.00898	1.27
GO:0071496	cellular response to external stimulus	0.000216	0.00902	1.88
GO:0038179	neurotrophin signaling pathway	0.000219	0.00913	1.69
GO:0051171	regulation of nitrogen compound metabolic process	0.000219	0.00911	1.16
GO:0002793	positive regulation of peptide secretion	0.000221	0.00914	2.55
GO:0051246	regulation of protein metabolic process	0.000224	0.00925	1.23
GO:0035556	intracellular signal transduction	0.000228	0.00938	1.28
GO:0043085	positive regulation of catalytic activity	0.000231	0.00949	1.29
GO:0044706	multi-multicellular organism process	0.000232	0.00947	2.19
GO:0045940	positive regulation of steroid metabolic process	0.000234	0.00953	3.88
GO:0035137	hindlimb morphogenesis	0.000239	0.00971	3.13
GO:0051146	striated muscle cell differentiation	0.000243	0.00984	2.83
GO:0048661	positive regulation of smooth muscle cell proliferation	0.000243	0.00981	2.83
GO:0070374	positive regulation of ERK1 and ERK2 cascade	0.000246	0.0099	2.14
GO:0046903	secretion	0.000248	0.00996	1.5
GO:0031069	hair follicle morphogenesis	0.000255	0.0102	3.54
GO:0017157	regulation of exocytosis	0.000258	0.0103	2.1
GO:0016043	cellular component organization	0.000263	0.0104	1.15
GO:0072073	kidney epithelium development	0.000268	0.0106	2.6
GO:0043436	oxoacid metabolic process	0.000274	0.0108	1.35
GO:0030168	platelet activation	0.000276	0.0108	1.81
GO:0045596	negative regulation of cell differentiation	0.000277	0.0109	1.46
GO:0040013	negative regulation of locomotion	0.000284	0.0111	1.82
GO:0044703	multi-organism reproductive process	0.000296	0.0115	2.08
GO:0034330	cell junction organization	0.000299	0.0116	1.85
GO:1903506	regulation of nucleic acid-templated transcription	0.000304	0.0118	1.18
GO:0060065	uterus development	0.00031	0.012	5.4
GO:0030336	negative regulation of cell migration	0.000313	0.0121	1.91
GO:0008543	fibroblast growth factor receptor signaling pathway	0.000313	0.012	1.91
GO:0002717	positive regulation of natural killer cell mediated immunity	0.000327	0.0125	4.62
GO:0045954	positive regulation of natural killer cell mediated cytotoxicity	0.000327	0.0125	4.62
GO:0008589	regulation of smoothened signaling pathway	0.000327	0.0125	2.56
GO:0051252	regulation of RNA metabolic process	0.000332	0.0126	1.18
GO:0043300	regulation of leukocyte degranulation	0.000341	0.0129	3.71
GO:0043534	blood vessel endothelial cell migration	0.000341	0.0129	3.71
GO:1902042	negative regulation of extrinsic apoptotic signaling pathway via death domain receptors	0.000341	0.0128	3.71
GO:1900024	regulation of substrate adhesion-dependent cell spreading	0.000354	0.0133	3.41
GO:1903305	regulation of regulated secretory pathway	0.000354	0.0132	3.41
GO:0046328	regulation of JNK cascade	0.000355	0.0132	1.97
GO:0051962	positive regulation of nervous system development	0.000361	0.0134	1.63
GO:0006355	regulation of transcription, DNA-templated	0.000366	0.0136	1.18
GO:0001822	kidney development	0.000375	0.0138	2.08
GO:0051338	regulation of transferase activity	0.000391	0.0144	1.36
GO:0009987	cellular process	0.000392	0.0144	1.05
GO:0070302	regulation of stress-activated protein kinase signaling cascade	0.000392	0.0144	1.88
GO:0006720	isoprenoid metabolic process	0.000393	0.0144	2.16
GO:0014074	response to purine-containing compound	0.000394	0.0144	2.01
GO:0002682	regulation of immune system process	0.000398	0.0145	1.31
GO:0031326	regulation of cellular biosynthetic process	0.0004	0.0145	1.16
GO:0030301	cholesterol transport	0.000408	0.0147	2.97
GO:0015918	sterol transport	0.000408	0.0147	2.97
GO:0051222	positive regulation of protein transport	0.000433	0.0155	1.75
GO:0050996	positive regulation of lipid catabolic process	0.000439	0.0157	3.96
GO:0010556	regulation of macromolecule biosynthetic process	0.000441	0.0157	1.17
GO:0050801	ion homeostasis	0.000441	0.0157	1.48
GO:0051960	regulation of nervous system development	0.000446	0.0158	1.45
GO:0034370	triglyceride-rich lipoprotein particle remodeling	0.00045	0.0159	6.19
GO:0034383	low-density lipoprotein particle clearance	0.00045	0.0159	6.19
GO:0003158	endothelium development	0.00045	0.0158	6.19
GO:0007199	G-protein coupled receptor signaling pathway coupled to cGMP nucleotide second messenger	0.00045	0.0158	6.19
GO:0046942	carboxylic acid transport	0.00045	0.0158	1.76
GO:1903034	regulation of response to wounding	0.00047	0.0164	1.59
GO:0097070	ductus arteriosus closure	0.000476	0.0166	7.92
GO:0010901	regulation of very-low-density lipoprotein particle remodeling	0.000476	0.0165	7.92
GO:0022614	membrane to membrane docking	0.000476	0.0165	7.92
GO:2001141	regulation of RNA biosynthetic process	0.000479	0.0165	1.18
GO:0038127	ERBB signaling pathway	0.000484	0.0167	1.79
GO:2000146	negative regulation of cell motility	0.000488	0.0168	1.86
GO:0043067	regulation of programmed cell death	0.00049	0.0168	1.28
GO:0036293	response to decreased oxygen levels	0.000496	0.017	1.7
GO:0098742	cell-cell adhesion via plasma-membrane adhesion molecules	0.000516	0.0176	1.82
GO:0002376	immune system process	0.000528	0.018	1.25
GO:0034114	regulation of heterotypic cell-cell adhesion	0.000531	0.018	4.33
GO:0060395	SMAD protein signal transduction	0.000531	0.0179	4.33
GO:0071840	cellular component organization or biogenesis	0.000537	0.0181	1.14
GO:0090090	negative regulation of canonical Wnt signaling pathway	0.000541	0.0182	2.2
GO:0015849	organic acid transport	0.000544	0.0182	1.74
GO:0043627	response to estrogen	0.000563	0.0188	1.89
GO:0010941	regulation of cell death	0.000566	0.0189	1.27
GO:0018214	protein carboxylation	0.000567	0.0189	4.95
GO:0045540	regulation of cholesterol biosynthetic process	0.000567	0.0188	4.95
GO:0017187	peptidyl-glutamic acid carboxylation	0.000567	0.0188	4.95
GO:1901888	regulation of cell junction assembly	0.000568	0.0188	2.74
GO:0098609	cell-cell adhesion	0.000571	0.0188	1.81
GO:0006979	response to oxidative stress	0.000576	0.0189	1.63
GO:0071375	cellular response to peptide hormone stimulus	0.000579	0.019	1.66
GO:0007420	brain development	0.000588	0.0192	1.82
GO:0010595	positive regulation of endothelial cell migration	0.000589	0.0192	2.62
GO:0032941	secretion by tissue	0.000589	0.0192	2.62
GO:0055081	anion homeostasis	0.000593	0.0192	3.03
GO:2000112	regulation of cellular macromolecule biosynthetic process	0.000597	0.0193	1.16
GO:0031331	positive regulation of cellular catabolic process	0.000609	0.0197	1.41
GO:0010634	positive regulation of epithelial cell migration	0.000626	0.0202	2.29
GO:0044344	cellular response to fibroblast growth factor stimulus	0.000632	0.0203	1.8
GO:0098602	single organism cell adhesion	0.000643	0.0206	1.68
GO:0060397	JAK-STAT cascade involved in growth hormone signaling pathway	0.000647	0.0207	3.77
GO:0070373	negative regulation of ERK1 and ERK2 cascade	0.00065	0.0207	3.19
GO:0009069	serine family amino acid metabolic process	0.00065	0.0207	3.19
GO:0001666	response to hypoxia	0.000677	0.0215	1.69
GO:0032526	response to retinoic acid	0.000691	0.0219	2.08
GO:0050810	regulation of steroid biosynthetic process	0.000708	0.0223	2.68
GO:0032270	positive regulation of cellular protein metabolic process	0.000726	0.0229	1.3
GO:0007173	epidermal growth factor receptor signaling pathway	0.000741	0.0233	1.76
GO:0006897	endocytosis	0.000752	0.0236	1.6
GO:0032872	regulation of stress-activated MAPK cascade	0.000764	0.0239	1.83
GO:0022408	negative regulation of cell-cell adhesion	0.000768	0.0239	2.94
GO:0050769	positive regulation of neurogenesis	0.000774	0.0241	1.62
GO:0007507	heart development	0.000782	0.0243	1.85
GO:0071248	cellular response to metal ion	0.000795	0.0246	2.19
GO:0045927	positive regulation of growth	0.000797	0.0246	1.79
GO:0051048	negative regulation of secretion	0.000798	0.0246	1.87
GO:0060828	regulation of canonical Wnt signaling pathway	0.000798	0.0245	1.87
GO:0002715	regulation of natural killer cell mediated immunity	0.000824	0.0253	4.08
GO:0042659	regulation of cell fate specification	0.000824	0.0252	4.08
GO:0042269	regulation of natural killer cell mediated cytotoxicity	0.000824	0.0251	4.08
GO:0048593	camera-type eye morphogenesis	0.000824	0.0251	4.08
GO:0010769	regulation of cell morphogenesis involved in differentiation	0.000827	0.0251	1.66
GO:0022404	molting cycle process	0.00083	0.0251	2.37
GO:0022405	hair cycle process	0.00083	0.0251	2.37
GO:0050673	epithelial cell proliferation	0.00083	0.025	2.37
GO:0050865	regulation of cell activation	0.000844	0.0254	1.52
GO:0071774	response to fibroblast growth factor	0.000848	0.0254	1.77
GO:0048660	regulation of smooth muscle cell proliferation	0.000862	0.0258	2.23
GO:0007399	nervous system development	0.000869	0.026	1.63
GO:0061045	negative regulation of wound healing	0.000876	0.0261	2.63
GO:0051592	response to calcium ion	0.000877	0.0261	2.08
GO:0006887	exocytosis	0.00089	0.0264	1.69
GO:2000736	regulation of stem cell differentiation	0.000923	0.0273	2.16
GO:0030513	positive regulation of BMP signaling pathway	0.000924	0.0273	3.3
GO:0032060	bleb assembly	0.000927	0.0273	5.5
GO:0051957	positive regulation of amino acid transport	0.000927	0.0272	5.5
GO:0010872	regulation of cholesterol esterification	0.000927	0.0272	5.5
GO:0009996	negative regulation of cell fate specification	0.000927	0.0271	5.5
GO:0042981	regulation of apoptotic process	0.000931	0.0272	1.27
GO:0038095	Fc-epsilon receptor signaling pathway	0.00094	0.0274	1.81
GO:0010885	regulation of cholesterol storage	0.000963	0.028	4.57
GO:0042554	superoxide anion generation	0.000963	0.0279	4.57
GO:0007595	lactation	0.000984	0.0284	2.87
